# Supplementary material for: ASB6 as an Independent Prognostic Biomarker for Colorectal Cancer Progression Involves Lymphatic Invasion and Immune Infiltration
Source: J Cancer. 2024 Mar 17;15(9):2712–30. doi: 10.7150/jca.93066 (PMC10988317; doi:10.7150/jca.93066)
Supplement: Supplementary file 2 — Supplementary Data 1. IP-MS analysis of ASB6-interacting proteins. [file jcav15p2712s2.xlsx]

## Sheet: Caption
Supplementary Data 1. IP-MS analysis of ASB6-interacting proteins.

## Sheet: ASB6-Flag
Protein FDR Confidence: Combined	Accession	Description	Sum PEP Score	Coverage [%]	# Peptides	# PSMs	# Unique Peptides	# AAs	MW [kDa]	calc. pI	Score Sequest HT: Sequest HT	Gene Symbol	Biological Process	Cellular Component	Molecular Function	Abundances (Normalized): F1: Sample	Modifications
High	O15027	Protein transport protein Sec16A OS=Homo sapiens OX=9606 GN=SEC16A PE=1 SV=4	249.504	39	63	107	63	2357	251.7	5.8	279.48	SEC16A	cell organization and biogenesis;other metabolic processes;stress response;transport;other biological processes	other membranes;cytosol;ER/Golgi;other cell component		4.68658e+09
High	Q9NWX5	Ankyrin repeat and SOCS box protein 6 OS=Homo sapiens OX=9606 GN=ASB6 PE=1 SV=1	228.6	71	27	99	27	421	47.1	6.01	347.43	ASB6	protein metabolism;other metabolic processes;signal transduction	cytosol		23242220674
High	Q92499	ATP-dependent RNA helicase DDX1 OS=Homo sapiens OX=9606 GN=DDX1 PE=1 SV=2	201.163	61	40	95	40	740	82.4	7.23	266.11	DDX1	cell organization and biogenesis;DNA metabolism;RNA metabolism OR transcription;other metabolic processes;stress response;other biological processes	cytosol;mitochondrion;nucleus;other cell component	nucleic acid binding activity;other molecular function	6.42835e+09
High	Q8WWM7	Ataxin-2-like protein OS=Homo sapiens OX=9606 GN=ATXN2L PE=1 SV=2	149.268	40	32	68	32	1075	113.3	8.59	197.04	ATXN2L	cell organization and biogenesis;RNA metabolism OR transcription;other metabolic processes	other membranes;cytosol;nucleus;other cell component	nucleic acid binding activity	4.52408e+09	Acetyl [N-Term]
High	O00571	ATP-dependent RNA helicase DDX3X OS=Homo sapiens OX=9606 GN=DDX3X PE=1 SV=3	124.803	54	32	62	9	662	73.2	7.18	175.3	DDX3X	cell-cell signaling;cell cycle OR cell proliferation;cell organization and biogenesis;protein metabolism;RNA metabolism OR transcription;other metabolic processes;stress response;signal transduction;other biological processes	non-structural extracellular;plasma membrane;other membranes;cytosol;cytoskeleton;nucleus;other cell component	enzyme regulator activity;cytoskeletal activity;translation activity;nucleic acid binding activity;other molecular function	4818229209
High	P11940	Polyadenylate-binding protein 1 OS=Homo sapiens OX=9606 GN=PABPC1 PE=1 SV=2	124.612	47	28	67	19	636	70.6	9.5	182.07	PABPC1	RNA metabolism OR transcription;other metabolic processes;other biological processes	cytosol;nucleus;other cell component	nucleic acid binding activity	6530974021	Acetyl [N-Term]
High	Q9Y3I0	RNA-splicing ligase RtcB homolog OS=Homo sapiens OX=9606 GN=RTCB PE=1 SV=1	116.943	47	22	47	22	505	55.2	7.23	145.82	RTCB	RNA metabolism OR transcription;other metabolic processes;developmental processes;other biological processes	other membranes;cytosol;ER/Golgi;nucleus;other cell component	cytoskeletal activity;other molecular function	4.50451e+09
High	Q7Z417	FMR1-interacting protein NUFIP2 OS=Homo sapiens OX=9606 GN=NUFIP2 PE=1 SV=1	115.477	48	21	57	21	695	76.1	8.7	157.71	NUFIP2		cytosol;translational apparatus;nucleus;other cell component	nucleic acid binding activity	4618460336
High	O15523	ATP-dependent RNA helicase DDX3Y OS=Homo sapiens OX=9606 GN=DDX3Y PE=1 SV=2	105.955	46	27	48	4	660	73.1	7.55	135.51	DDX3Y	other biological processes	cytosol;nucleus;other cell component	nucleic acid binding activity;other molecular function	122324875
High	Q8NCA5	Protein FAM98A OS=Homo sapiens OX=9606 GN=FAM98A PE=1 SV=2	97.571	40	15	36	12	518	55.2	8.95	119.13	FAM98A	protein metabolism;RNA metabolism OR transcription;other metabolic processes;other biological processes	nucleus;other cell component	other molecular function	3414310562
High	Q9Y2W1	Thyroid hormone receptor-associated protein 3 OS=Homo sapiens OX=9606 GN=THRAP3 PE=1 SV=2	87.349	25	21	35	20	955	108.6	10.15	100.9	THRAP3	RNA metabolism OR transcription;other metabolic processes;other biological processes	nucleus	nucleic acid binding activity;other molecular function	1814274572
High	P51114	RNA-binding protein FXR1 OS=Homo sapiens OX=9606 GN=FXR1 PE=1 SV=3	83.358	41	20	24	18	621	69.7	6.15	73.63	FXR1	cell organization and biogenesis;developmental processes;other biological processes	cytosol;cytoskeleton;nucleus;other cell component	nucleic acid binding activity;other molecular function	6856843963
High	Q13310	Polyadenylate-binding protein 4 OS=Homo sapiens OX=9606 GN=PABPC4 PE=1 SV=1	82.491	37	25	39	16	644	70.7	9.26	96.49	PABPC4	protein metabolism;RNA metabolism OR transcription;other metabolic processes;stress response;other biological processes	cytosol;nucleus;other cell component	nucleic acid binding activity	7.20768e+08
High	P31943	Heterogeneous nuclear ribonucleoprotein H OS=Homo sapiens OX=9606 GN=HNRNPH1 PE=1 SV=4	82.415	49	14	38	9	449	49.2	6.3	113.17	HNRNPH1	RNA metabolism OR transcription;other metabolic processes;other biological processes	cytosol;nucleus;other cell component	nucleic acid binding activity;other molecular function	2656851109	Acetyl [N-Term]
High	Q9Y224	RNA transcription, translation and transport factor protein OS=Homo sapiens OX=9606 GN=RTRAF PE=1 SV=1	81.17	68	17	39	17	244	28.1	6.65	122.73	RTRAF	RNA metabolism OR transcription;other metabolic processes;transport;other biological processes	cytosol;cytoskeleton;nucleus;other cell component	nucleic acid binding activity;other molecular function	3268424170
High	Q93034	Cullin-5 OS=Homo sapiens OX=9606 GN=CUL5 PE=1 SV=4	81.047	39	28	39	28	780	90.9	7.94	96.19	CUL5	cell cycle OR cell proliferation;protein metabolism;other metabolic processes;transport;signal transduction	cytosol;nucleus;other cell component	transporter activity;other molecular function	1.15672e+09
High	Q12906	Interleukin enhancer-binding factor 3 OS=Homo sapiens OX=9606 GN=ILF3 PE=1 SV=3	79.739	33	24	37	19	894	95.3	8.76	91.09	ILF3	protein metabolism;other metabolic processes;stress response;other biological processes	mitochondrion;nucleus;other cell component	nucleic acid binding activity;other molecular function	1.15766e+09
High	Q92900	Regulator of nonsense transcripts 1 OS=Homo sapiens OX=9606 GN=UPF1 PE=1 SV=2	79.026	29	28	33	28	1129	124.3	6.61	70.94	UPF1	cell cycle OR cell proliferation;cell organization and biogenesis;DNA metabolism;RNA metabolism OR transcription;other metabolic processes;stress response;transport;other biological processes	cytosol;nucleus;other cell component	nucleic acid binding activity;other molecular function	5.77606e+08
High	P04264	Keratin, type II cytoskeletal 1 OS=Homo sapiens OX=9606 GN=KRT1 PE=1 SV=6	77.448	41	20	24	16	644	66	8.12	65.21	KRT1	cell organization and biogenesis;protein metabolism;other metabolic processes;stress response;other biological processes	non-structural extracellular;plasma membrane;other membranes;cytosol;cytoskeleton;other cell component	bone, tooth or skin structural activity;other molecular function	1086899881
High	P13645	Keratin, type I cytoskeletal 10 OS=Homo sapiens OX=9606 GN=KRT10 PE=1 SV=6	71.295	41	19	28	16	584	58.8	5.21	71.9	KRT10	cell organization and biogenesis;protein metabolism;other metabolic processes;other biological processes	plasma membrane;cytosol;cytoskeleton;other cell component	bone, tooth or skin structural activity;other molecular function	1.18786e+09
High	P68371	Tubulin beta-4B chain OS=Homo sapiens OX=9606 GN=TUBB4B PE=1 SV=1	69.79	67	19	32	5	445	49.8	4.89	83.48	TUBB4B	cell cycle OR cell proliferation;cell organization and biogenesis;stress response	non-structural extracellular;cytosol;cytoskeleton;other cytoplasmic organelle;other cell component	signal transduction activity or receptor binding;cytoskeletal activity;nucleic acid binding activity;other molecular function	1404173719
High	P07437	Tubulin beta chain OS=Homo sapiens OX=9606 GN=TUBB PE=1 SV=2	68.82	64	18	27	4	444	49.6	4.89	68.33	TUBB	cell cycle OR cell proliferation;cell organization and biogenesis;stress response;transport;other biological processes	non-structural extracellular;other membranes;cytosol;cytoskeleton;nucleus;other cytoplasmic organelle;other cell component	signal transduction activity or receptor binding;cytoskeletal activity;other molecular function	187134997
High	Q9UN86	Ras GTPase-activating protein-binding protein 2 OS=Homo sapiens OX=9606 GN=G3BP2 PE=1 SV=2	67.318	34	12	27	12	482	54.1	5.55	74.19	G3BP2	cell organization and biogenesis;stress response;transport;signal transduction;other biological processes	cytosol;other cell component	nucleic acid binding activity;other molecular function	1605907768
High	P52272	Heterogeneous nuclear ribonucleoprotein M OS=Homo sapiens OX=9606 GN=HNRNPM PE=1 SV=3	66.502	38	24	32	24	730	77.5	8.7	71.71	HNRNPM	RNA metabolism OR transcription;other metabolic processes	nucleus;other cell component	nucleic acid binding activity;other molecular function	986671321
High	P05787	Keratin, type II cytoskeletal 8 OS=Homo sapiens OX=9606 GN=KRT8 PE=1 SV=7	65.629	51	24	31	21	483	53.7	5.59	72.37	KRT8	cell organization and biogenesis;stress response;developmental processes;signal transduction;other biological processes	plasma membrane;other membranes;cytosol;cytoskeleton;nucleus;other cell component	other molecular function	1650265547
High	Q9NZB2	Constitutive coactivator of PPAR-gamma-like protein 1 OS=Homo sapiens OX=9606 GN=FAM120A PE=1 SV=2	64.682	25	21	26	21	1118	121.8	8.88	63.04	FAM120A		plasma membrane;other membranes;cytosol;nucleus		3.14448e+08
High	P68104	Elongation factor 1-alpha 1 OS=Homo sapiens OX=9606 GN=EEF1A1 PE=1 SV=1	64.333	36	11	22	11	462	50.1	9.01	69.17	EEF1A1	protein metabolism;other metabolic processes;other biological processes	non-structural extracellular;plasma membrane;other membranes;cytosol;cytoskeleton;translational apparatus;nucleus;other cytoplasmic organelle;other cell component	nucleic acid binding activity;other molecular function	1296196494
High	P11142	Heat shock cognate 71 kDa protein OS=Homo sapiens OX=9606 GN=HSPA8 PE=1 SV=1	62.439	27	14	26	12	646	70.9	5.52	72.03	HSPA8	cell organization and biogenesis;protein metabolism;RNA metabolism OR transcription;other metabolic processes;stress response;transport;other biological processes	non-structural extracellular;plasma membrane;other membranes;cytosol;nucleus;other cytoplasmic organelle;other cell component	signal transduction activity or receptor binding;other molecular function	868200841
High	P09651	Heterogeneous nuclear ribonucleoprotein A1 OS=Homo sapiens OX=9606 GN=HNRNPA1 PE=1 SV=5	62.434	41	15	28	11	372	38.7	9.13	67.77	HNRNPA1	cell organization and biogenesis;protein metabolism;RNA metabolism OR transcription;other metabolic processes;stress response;transport;other biological processes	cytosol;nucleus;other cell component	nucleic acid binding activity;other molecular function	5.72601e+08
High	P21291	Cysteine and glycine-rich protein 1 OS=Homo sapiens OX=9606 GN=CSRP1 PE=1 SV=3	62.425	56	9	19	9	193	20.6	8.57	57.67	CSRP1	cell organization and biogenesis;other biological processes	cytoskeleton;nucleus;other cell component	cytoskeletal activity;other molecular function	826715124
High	P68363	Tubulin alpha-1B chain OS=Homo sapiens OX=9606 GN=TUBA1B PE=1 SV=1	59.359	47	16	27	2	451	50.1	5.06	79.54	TUBA1B	cell cycle OR cell proliferation;cell organization and biogenesis;transport;other biological processes	cytoskeleton;other cell component	cytoskeletal activity;nucleic acid binding activity;other molecular function	956016266
High	Q14247	Src substrate cortactin OS=Homo sapiens OX=9606 GN=CTTN PE=1 SV=2	58.824	43	20	30	20	550	61.5	5.4	76.37	CTTN	cell adhesion;cell organization and biogenesis;transport;developmental processes;signal transduction;other biological processes	plasma membrane;other membranes;cytosol;cytoskeleton;ER/Golgi;other cell component	other molecular function	1589181990
High	Q92804	TATA-binding protein-associated factor 2N OS=Homo sapiens OX=9606 GN=TAF15 PE=1 SV=1	58.745	22	9	20	7	592	61.8	8.02	63.77	TAF15	RNA metabolism OR transcription;other metabolic processes;other biological processes	nucleus;other cell component	nucleic acid binding activity;other molecular function	2.30535e+09
High	Q96PK6	RNA-binding protein 14 OS=Homo sapiens OX=9606 GN=RBM14 PE=1 SV=2	58.101	30	19	30	19	669	69.4	9.67	74.65	RBM14	cell organization and biogenesis;RNA metabolism OR transcription;other metabolic processes;stress response;signal transduction;other biological processes	nucleus;other cell component	other molecular function	952999508
High	P22626	Heterogeneous nuclear ribonucleoproteins A2/B1 OS=Homo sapiens OX=9606 GN=HNRNPA2B1 PE=1 SV=2	57.617	50	16	28	12	353	37.4	8.95	72.44	HNRNPA2B1	cell organization and biogenesis;RNA metabolism OR transcription;other metabolic processes;transport;other biological processes	non-structural extracellular;nucleus;other cell component	nucleic acid binding activity;other molecular function	875135203
High	Q13283	Ras GTPase-activating protein-binding protein 1 OS=Homo sapiens OX=9606 GN=G3BP1 PE=1 SV=1	57.324	43	14	32	14	466	52.1	5.52	78.45	G3BP1	cell organization and biogenesis;stress response;signal transduction;other biological processes	cytosol;nucleus;other cell component	translation activity;nucleic acid binding activity;other molecular function	9.23554e+08
High	Q9NYF8	Bcl-2-associated transcription factor 1 OS=Homo sapiens OX=9606 GN=BCLAF1 PE=1 SV=2	56.646	21	16	26	15	920	106.1	9.98	61.29	BCLAF1	RNA metabolism OR transcription;stress response;other biological processes	nucleus;other cell component	nucleic acid binding activity;other molecular function	1095437054
High	P35908	Keratin, type II cytoskeletal 2 epidermal OS=Homo sapiens OX=9606 GN=KRT2 PE=1 SV=2	56.03	32	16	17	12	639	65.4	8	46.79	KRT2	cell cycle OR cell proliferation;cell organization and biogenesis;protein metabolism;other metabolic processes;other biological processes	plasma membrane;cytosol;cytoskeleton;other cell component	bone, tooth or skin structural activity;cytoskeletal activity	3.75738e+08
High	P31942	Heterogeneous nuclear ribonucleoprotein H3 OS=Homo sapiens OX=9606 GN=HNRNPH3 PE=1 SV=2	55.926	53	11	21	10	346	36.9	6.87	56.85	HNRNPH3	RNA metabolism OR transcription;other metabolic processes;other biological processes	nucleus;other cell component		978286571
High	Q71U36	Tubulin alpha-1A chain OS=Homo sapiens OX=9606 GN=TUBA1A PE=1 SV=1	55.284	44	15	26	1	451	50.1	5.06	76.42	TUBA1A	cell cycle OR cell proliferation;cell organization and biogenesis;other metabolic processes;transport;developmental processes;signal transduction;other biological processes	plasma membrane;other membranes;cytosol;cytoskeleton;other cytoplasmic organelle;other cell component	cytoskeletal activity;other molecular function	19898228
High	P52597	Heterogeneous nuclear ribonucleoprotein F OS=Homo sapiens OX=9606 GN=HNRNPF PE=1 SV=3	54.948	42	12	22	10	415	45.6	5.58	50.67	HNRNPF	RNA metabolism OR transcription;other metabolic processes;other biological processes	plasma membrane;other membranes;cytosol;nucleus;other cell component	nucleic acid binding activity	5.07729e+08
High	P67809	Y-box-binding protein 1 OS=Homo sapiens OX=9606 GN=YBX1 PE=1 SV=3	52.575	50	11	19	7	324	35.9	9.88	52.81	YBX1	RNA metabolism OR transcription;other metabolic processes;transport;developmental processes;other biological processes	non-structural extracellular;plasma membrane;other membranes;cytosol;ER/Golgi;nucleus;other cell component	nucleic acid binding activity;other molecular function	7.17589e+08
High	Q15369	Elongin-C OS=Homo sapiens OX=9606 GN=ELOC PE=1 SV=1	50.673	66	7	30	7	112	12.5	4.78	74.62	ELOC	protein metabolism;RNA metabolism OR transcription;other metabolic processes;other biological processes	cytosol;nucleus;other cell component	other molecular function	4970167204
High	Q00839	Heterogeneous nuclear ribonucleoprotein U OS=Homo sapiens OX=9606 GN=HNRNPU PE=1 SV=6	50.247	25	16	24	16	825	90.5	6	57.54	HNRNPU	cell cycle OR cell proliferation;cell organization and biogenesis;RNA metabolism OR transcription;other metabolic processes;transport;developmental processes;other biological processes	cytosol;cytoskeleton;nucleus;other cell component	cytoskeletal activity;nucleic acid binding activity;other molecular function	8.64699e+08
High	P51991	Heterogeneous nuclear ribonucleoprotein A3 OS=Homo sapiens OX=9606 GN=HNRNPA3 PE=1 SV=2	49.14	39	13	24	11	378	39.6	9.01	53.98	HNRNPA3	RNA metabolism OR transcription;other metabolic processes;transport	nucleus;other cell component	transporter activity;nucleic acid binding activity	844289034	Acetyl [N-Term]
High	P35527	Keratin, type I cytoskeletal 9 OS=Homo sapiens OX=9606 GN=KRT9 PE=1 SV=3	47.281	26	12	18	11	623	62	5.24	43.78	KRT9	cell organization and biogenesis;other biological processes	cytosol;cytoskeleton	cytoskeletal activity	6.42888e+08
High	P61978	Heterogeneous nuclear ribonucleoprotein K OS=Homo sapiens OX=9606 GN=HNRNPK PE=1 SV=1	46.634	35	12	19	12	463	50.9	5.54	48.44	HNRNPK	RNA metabolism OR transcription;other metabolic processes;signal transduction;other biological processes	cytoskeleton;nucleus;other cell component	nucleic acid binding activity;other molecular function	700778169
High	Q99959	Plakophilin-2 OS=Homo sapiens OX=9606 GN=PKP2 PE=1 SV=2	45.976	27	17	18	17	881	97.4	9.33	41.59	PKP2	cell adhesion;cell-cell signaling;cell organization and biogenesis;developmental processes;other biological processes	plasma membrane;other membranes;cytoskeleton;nucleus;other cell component	other molecular function	2.82369e+08
High	O60506	Heterogeneous nuclear ribonucleoprotein Q OS=Homo sapiens OX=9606 GN=SYNCRIP PE=1 SV=2	45.392	27	15	22	10	623	69.6	8.59	45.02	SYNCRIP	RNA metabolism OR transcription;other metabolic processes;stress response;other biological processes	cytosol;ER/Golgi;nucleus;other cell component	nucleic acid binding activity	599855272
High	P04406	Glyceraldehyde-3-phosphate dehydrogenase OS=Homo sapiens OX=9606 GN=GAPDH PE=1 SV=3	43.963	41	10	13	10	335	36	8.46	41.41	GAPDH	cell organization and biogenesis;protein metabolism;other metabolic processes;stress response;other biological processes	plasma membrane;other membranes;cytosol;cytoskeleton;nucleus;other cell component	enzyme regulator activity;cytoskeletal activity;other molecular function	724896838
High	O95429	BAG family molecular chaperone regulator 4 OS=Homo sapiens OX=9606 GN=BAG4 PE=1 SV=1	43.154	38	11	17	11	457	49.6	5.12	50.45	BAG4	cell organization and biogenesis;other biological processes	plasma membrane;other membranes;cytosol;nucleus	other molecular function	510870217
High	P05783	Keratin, type I cytoskeletal 18 OS=Homo sapiens OX=9606 GN=KRT18 PE=1 SV=2	43.061	42	19	24	17	430	48	5.45	51.54	KRT18	cell cycle OR cell proliferation;cell organization and biogenesis;transport;signal transduction;other biological processes	cytosol;cytoskeleton;nucleus;other cell component	other molecular function	5.96098e+08
High	Q92841	Probable ATP-dependent RNA helicase DDX17 OS=Homo sapiens OX=9606 GN=DDX17 PE=1 SV=2	42.51	27	18	19	12	729	80.2	8.27	45.27	DDX17	RNA metabolism OR transcription;other metabolic processes;stress response;signal transduction;other biological processes	cytosol;nucleus;other cell component	nucleic acid binding activity;other molecular function	1780242800
High	Q08211	ATP-dependent RNA helicase A OS=Homo sapiens OX=9606 GN=DHX9 PE=1 SV=4	42.408	14	15	17	15	1270	140.9	6.84	45.04	DHX9	cell organization and biogenesis;DNA metabolism;RNA metabolism OR transcription;other metabolic processes;stress response;transport;other biological processes	cytosol;cytoskeleton;translational apparatus;nucleus;other cell component	translation activity;nucleic acid binding activity;other molecular function	793016443
High	P17844	Probable ATP-dependent RNA helicase DDX5 OS=Homo sapiens OX=9606 GN=DDX5 PE=1 SV=1	42.386	28	16	17	10	614	69.1	8.92	44.84	DDX5	RNA metabolism OR transcription;other metabolic processes;signal transduction;other biological processes	cytosol;nucleus;other cell component	nucleic acid binding activity;other molecular function	1.83383e+08
High	P15880	40S ribosomal protein S2 OS=Homo sapiens OX=9606 GN=RPS2 PE=1 SV=2	42.24	43	11	17	11	293	31.3	10.24	40.21	RPS2	protein metabolism;other metabolic processes;other biological processes	cytosol;translational apparatus;nucleus;other cell component	nucleic acid binding activity;other molecular function	515634433
High	P51116	RNA-binding protein FXR2 OS=Homo sapiens OX=9606 GN=FXR2 PE=1 SV=2	41.498	21	10	12	7	673	74.2	6.23	31.92	FXR2	developmental processes;other biological processes	cytosol;nucleus;other cell component	nucleic acid binding activity;other molecular function	1.59067e+08
High	P62633	CCHC-type zinc finger nucleic acid binding protein OS=Homo sapiens OX=9606 GN=CNBP PE=1 SV=1	40.324	44	6	17	6	177	19.5	7.71	49.08	CNBP	DNA metabolism;other metabolic processes;other biological processes	cytosol;ER/Golgi;nucleus;other cell component	nucleic acid binding activity;other molecular function	6.10241e+08
High	Q15370	Elongin-B OS=Homo sapiens OX=9606 GN=ELOB PE=1 SV=1	39.213	92	10	22	10	118	13.1	4.88	61.84	ELOB	cell organization and biogenesis;protein metabolism;RNA metabolism OR transcription;other metabolic processes;other biological processes	cytosol;nucleus;other cell component	other molecular function	3290175733	Acetyl [N-Term]
High	Q06787	Fragile X messenger ribonucleoprotein 1 OS=Homo sapiens OX=9606 GN=FMR1 PE=1 SV=1	37.307	25	12	17	10	632	71.1	7.42	35.74	FMR1	cell organization and biogenesis;DNA metabolism;RNA metabolism OR transcription;other metabolic processes;stress response;transport;developmental processes;signal transduction;other biological processes	plasma membrane;other membranes;cytosol;nucleus;other cell component	cytoskeletal activity;translation activity;nucleic acid binding activity;other molecular function	250545204	Acetyl [N-Term]
High	Q9HCE1	Helicase MOV-10 OS=Homo sapiens OX=9606 GN=MOV10 PE=1 SV=2	36.828	18	13	14	13	1003	113.6	8.82	34.97	MOV10	stress response;other biological processes	cytosol;nucleus;other cell component	nucleic acid binding activity;other molecular function	245524479
High	P55795	Heterogeneous nuclear ribonucleoprotein H2 OS=Homo sapiens OX=9606 GN=HNRNPH2 PE=1 SV=1	36.679	27	9	19	5	449	49.2	6.3	40.73	HNRNPH2	other biological processes	cytosol;nucleus;other cell component		120919112
High	Q12905	Interleukin enhancer-binding factor 2 OS=Homo sapiens OX=9606 GN=ILF2 PE=1 SV=2	36.165	33	10	16	10	390	43	5.26	38.25	ILF2	other biological processes	nucleus;other cell component	nucleic acid binding activity	1204812008
High	P02768	Albumin OS=Homo sapiens OX=9606 GN=ALB PE=1 SV=2	36.122	14	10	41	10	609	69.3	6.28	99.14	ALB	stress response;other biological processes	non-structural extracellular;ER/Golgi;other cell component	nucleic acid binding activity;other molecular function	82676694930
High	P60709	Actin, cytoplasmic 1 OS=Homo sapiens OX=9606 GN=ACTB PE=1 SV=1	33.661	39	13	16	4	375	41.7	5.48	34.78	ACTB	cell organization and biogenesis;protein metabolism;other metabolic processes;other biological processes	plasma membrane;other membranes;cytosol;cytoskeleton;nucleus;other cell component	cytoskeletal activity;other molecular function	697672754
High	O14646	Chromodomain-helicase-DNA-binding protein 1 OS=Homo sapiens OX=9606 GN=CHD1 PE=1 SV=2	33.186	8	15	16	8	1710	196.6	7.14	23.58	CHD1	cell organization and biogenesis;other biological processes	nucleus;other cell component	nucleic acid binding activity;other molecular function	168902654
High	Q15637	Splicing factor 1 OS=Homo sapiens OX=9606 GN=SF1 PE=1 SV=4	32.34	18	8	17	8	639	68.3	8.98	49.84	SF1	cell organization and biogenesis;RNA metabolism OR transcription;other metabolic processes;developmental processes;other biological processes	translational apparatus;nucleus	nucleic acid binding activity;other molecular function	1044925062
High	P23246	Splicing factor, proline- and glutamine-rich OS=Homo sapiens OX=9606 GN=SFPQ PE=1 SV=2	32.237	17	11	16	10	707	76.1	9.44	42.97	SFPQ	cell organization and biogenesis;DNA metabolism;RNA metabolism OR transcription;other metabolic processes;stress response;other biological processes	cytosol;nucleus;other cell component	nucleic acid binding activity;other molecular function	330344251
High	Q9BUJ2	Heterogeneous nuclear ribonucleoprotein U-like protein 1 OS=Homo sapiens OX=9606 GN=HNRNPUL1 PE=1 SV=2	31.336	15	10	10	10	856	95.7	6.92	26.95	HNRNPUL1	RNA metabolism OR transcription;other metabolic processes;other biological processes	nucleus;other cell component	other molecular function	173334758
High	P62241	40S ribosomal protein S8 OS=Homo sapiens OX=9606 GN=RPS8 PE=1 SV=2	31.252	48	8	10	8	208	24.2	10.32	26.99	RPS8	protein metabolism;RNA metabolism OR transcription;other metabolic processes;other biological processes	cytosol;ER/Golgi;translational apparatus;nucleus;other cell component	other molecular function	366920229
High	P08238	Heat shock protein HSP 90-beta OS=Homo sapiens OX=9606 GN=HSP90AB1 PE=1 SV=4	30.69	16	11	11	11	724	83.2	5.03	23.68	HSP90AB1	cell organization and biogenesis;DNA metabolism;other metabolic processes;stress response;developmental processes;other biological processes	non-structural extracellular;plasma membrane;other membranes;cytosol;nucleus;other cell component	enzyme regulator activity;cytoskeletal activity;nucleic acid binding activity;other molecular function	2.89692e+08
High	Q01844	RNA-binding protein EWS OS=Homo sapiens OX=9606 GN=EWSR1 PE=1 SV=1	30.564	15	7	10	7	656	68.4	9.33	29.37	EWSR1	RNA metabolism OR transcription;other biological processes	plasma membrane;other membranes;nucleus;other cell component	other molecular function	254256998
High	P01024	Complement C3 OS=Homo sapiens OX=9606 GN=C3 PE=1 SV=2	30.311	5	7	11	7	1663	187	6.4	28.92	C3	cell-cell signaling;cell organization and biogenesis;protein metabolism;other metabolic processes;stress response;developmental processes;signal transduction;other biological processes	non-structural extracellular;plasma membrane;other membranes;ER/Golgi;other cytoplasmic organelle;other cell component	signal transduction activity or receptor binding;enzyme regulator activity	554228248
High	P16989	Y-box-binding protein 3 OS=Homo sapiens OX=9606 GN=YBX3 PE=1 SV=4	30.296	19	6	11	2	372	40.1	9.77	29.37	YBX3	stress response;developmental processes;other biological processes	cytosol;nucleus;other cell component	translation activity;nucleic acid binding activity;other molecular function	32978108
High	Q9Y6M1	Insulin-like growth factor 2 mRNA-binding protein 2 OS=Homo sapiens OX=9606 GN=IGF2BP2 PE=1 SV=2	30.142	26	11	13	8	599	66.1	8.46	29.16	IGF2BP2	other metabolic processes;transport;developmental processes;other biological processes	cytosol;cytoskeleton;nucleus;other cell component	nucleic acid binding activity;other molecular function	131023341
High	O14647	Chromodomain-helicase-DNA-binding protein 2 OS=Homo sapiens OX=9606 GN=CHD2 PE=1 SV=2	29.924	9	14	16	7	1828	211.2	8.1	22.36	CHD2	cell organization and biogenesis;other metabolic processes;stress response;other biological processes	nucleus;other cell component	nucleic acid binding activity;other molecular function	5.37945e+07
High	Q14444	Caprin-1 OS=Homo sapiens OX=9606 GN=CAPRIN1 PE=1 SV=2	29.884	18	9	11	9	709	78.3	5.25	28.19	CAPRIN1	cell organization and biogenesis;other biological processes	cytosol;other cell component	nucleic acid binding activity;other molecular function	5.17591e+08
High	Q9Y520	Protein PRRC2C OS=Homo sapiens OX=9606 GN=PRRC2C PE=1 SV=4	29.828	8	16	17	16	2896	316.7	9.13	25.34	PRRC2C	cell organization and biogenesis;other biological processes	cytosol;other cell component		1.33038e+08
High	P35637	RNA-binding protein FUS OS=Homo sapiens OX=9606 GN=FUS PE=1 SV=1	27.248	16	7	14	5	526	53.4	9.36	37.85	FUS	cell organization and biogenesis;protein metabolism;RNA metabolism OR transcription;other metabolic processes;other biological processes	nucleus;other cell component	nucleic acid binding activity;other molecular function	316137540
High	Q52LJ0	Protein FAM98B OS=Homo sapiens OX=9606 GN=FAM98B PE=1 SV=2	26.652	13	5	9	2	433	45.5	8.69	35.07	FAM98B	protein metabolism;RNA metabolism OR transcription;other metabolic processes;other biological processes	nucleus;other cell component	other molecular function	98419715
High	Q9Y446	Plakophilin-3 OS=Homo sapiens OX=9606 GN=PKP3 PE=1 SV=1	26.466	17	12	12	12	797	87	9.32	26.19	PKP3	cell adhesion;cell organization and biogenesis;other biological processes	plasma membrane;other membranes;nucleus;other cell component	other molecular function	182961714
High	O00425	Insulin-like growth factor 2 mRNA-binding protein 3 OS=Homo sapiens OX=9606 GN=IGF2BP3 PE=1 SV=2	26.2	22	11	16	8	579	63.7	8.87	31.41	IGF2BP3	protein metabolism;other metabolic processes;transport;developmental processes;other biological processes	cytosol;nucleus;other cell component	nucleic acid binding activity;other molecular function	225099620
High	P62701	40S ribosomal protein S4, X isoform OS=Homo sapiens OX=9606 GN=RPS4X PE=1 SV=2	24.963	36	9	13	9	263	29.6	10.15	26.89	RPS4X	protein metabolism;other metabolic processes;other biological processes	cytosol;translational apparatus;nucleus;other cell component	nucleic acid binding activity;other molecular function	308061010
High	Q9ULX6	A-kinase anchor protein 8-like OS=Homo sapiens OX=9606 GN=AKAP8L PE=1 SV=4	24.952	12	6	8	6	646	71.6	5.05	20.75	AKAP8L	cell cycle OR cell proliferation;cell organization and biogenesis;RNA metabolism OR transcription;other metabolic processes;other biological processes	nucleus;other cell component	nucleic acid binding activity;other molecular function	106077208
High	Q3MHD2	Protein LSM12 OS=Homo sapiens OX=9606 GN=LSM12 PE=1 SV=2	24.201	42	6	14	6	195	21.7	7.74	40.37	LSM12		other cell component		799721271
High	P11021	Endoplasmic reticulum chaperone BiP OS=Homo sapiens OX=9606 GN=HSPA5 PE=1 SV=2	24.193	17	9	9	7	654	72.3	5.16	17.03	HSPA5	protein metabolism;other metabolic processes;stress response;transport;developmental processes;signal transduction;other biological processes	plasma membrane;other membranes;cytosol;mitochondrion;ER/Golgi;nucleus;other cell component	translation activity;other molecular function	133752064
High	P62269	40S ribosomal protein S18 OS=Homo sapiens OX=9606 GN=RPS18 PE=1 SV=3	23.945	38	6	10	6	152	17.7	10.99	26.78	RPS18	protein metabolism;other metabolic processes	cytosol;translational apparatus;nucleus;other cell component	nucleic acid binding activity;other molecular function	3.81993e+08
High	P02538	Keratin, type II cytoskeletal 6A OS=Homo sapiens OX=9606 GN=KRT6A PE=1 SV=3	23.861	16	8	9	3	564	60	8	24.23	KRT6A	cell organization and biogenesis;stress response;other biological processes	cytosol;cytoskeleton	bone, tooth or skin structural activity;cytoskeletal activity	55332009
High	P61247	40S ribosomal protein S3a OS=Homo sapiens OX=9606 GN=RPS3A PE=1 SV=2	23.581	33	10	11	10	264	29.9	9.73	23.81	RPS3A	protein metabolism;other metabolic processes;other biological processes	cytosol;ER/Golgi;translational apparatus;nucleus;other cell component	nucleic acid binding activity;other molecular function	433250239
High	P08727	Keratin, type I cytoskeletal 19 OS=Homo sapiens OX=9606 GN=KRT19 PE=1 SV=4	22.969	25	11	12	6	400	44.1	5.14	26.86	KRT19	cell organization and biogenesis;developmental processes;signal transduction;other biological processes	plasma membrane;other membranes;cytosol;cytoskeleton;other cell component	cytoskeletal activity;other molecular function	200990037
High	P68133	Actin, alpha skeletal muscle OS=Homo sapiens OX=9606 GN=ACTA1 PE=1 SV=1	22.679	27	10	12	1	377	42	5.39	23.53	ACTA1	cell organization and biogenesis;other biological processes	cytosol;cytoskeleton;other cell component	cytoskeletal activity;other molecular function	65053958
High	P62280	40S ribosomal protein S11 OS=Homo sapiens OX=9606 GN=RPS11 PE=1 SV=3	22.564	40	6	9	6	158	18.4	10.3	23.68	RPS11	protein metabolism;other metabolic processes;other biological processes	cytosol;translational apparatus;nucleus;other cell component	nucleic acid binding activity;other molecular function	287560285
High	Q15717	ELAV-like protein 1 OS=Homo sapiens OX=9606 GN=ELAVL1 PE=1 SV=2	21.117	28	7	8	7	326	36.1	9.17	21.67	ELAVL1	cell organization and biogenesis;transport;other biological processes	cytosol;ER/Golgi;nucleus;other cell component	nucleic acid binding activity;other molecular function	233206762
High	P39023	60S ribosomal protein L3 OS=Homo sapiens OX=9606 GN=RPL3 PE=1 SV=2	20.799	27	10	10	10	403	46.1	10.18	13.76	RPL3	protein metabolism;other metabolic processes;other biological processes	cytosol;translational apparatus;nucleus;other cell component	nucleic acid binding activity;other molecular function	1.63508e+08
High	Q15233	Non-POU domain-containing octamer-binding protein OS=Homo sapiens OX=9606 GN=NONO PE=1 SV=4	20.769	22	9	12	8	471	54.2	8.95	25.66	NONO	DNA metabolism;RNA metabolism OR transcription;other metabolic processes;stress response;other biological processes	nucleus;other cell component	nucleic acid binding activity;other molecular function	176272561
High	P55735	Protein SEC13 homolog OS=Homo sapiens OX=9606 GN=SEC13 PE=1 SV=3	20.548	43	8	8	8	322	35.5	5.48	20.18	SEC13	cell organization and biogenesis;transport;other biological processes	other membranes;cytosol;ER/Golgi;nucleus;other cytoplasmic organelle;other cell component	other molecular function	522479097
High	O43390	Heterogeneous nuclear ribonucleoprotein R OS=Homo sapiens OX=9606 GN=HNRNPR PE=1 SV=1	20.536	12	7	10	2	633	70.9	8.13	19.63	HNRNPR	RNA metabolism OR transcription;other metabolic processes	ER/Golgi;nucleus;other cell component	nucleic acid binding activity	59881630
High	P02533	Keratin, type I cytoskeletal 14 OS=Homo sapiens OX=9606 GN=KRT14 PE=1 SV=4	19.893	14	7	10	1	472	51.5	5.16	23.77	KRT14	cell organization and biogenesis;other biological processes	plasma membrane;cytosol;cytoskeleton;nucleus;other cell component	cytoskeletal activity;other molecular function	25084126
High	P43243	Matrin-3 OS=Homo sapiens OX=9606 GN=MATR3 PE=1 SV=2	19.881	13	9	10	9	847	94.6	6.25	16.99	MATR3	stress response;developmental processes;other biological processes	other membranes;nucleus	nucleic acid binding activity;other molecular function	1.04836e+08
High	P38159	RNA-binding motif protein, X chromosome OS=Homo sapiens OX=9606 GN=RBMX PE=1 SV=3	19.134	21	8	10	8	391	42.3	10.05	23.6	RBMX	cell organization and biogenesis;protein metabolism;RNA metabolism OR transcription;other metabolic processes;other biological processes	non-structural extracellular;nucleus;other cell component	nucleic acid binding activity;other molecular function	2.27243e+08	Acetyl [N-Term]
High	P07910	Heterogeneous nuclear ribonucleoproteins C1/C2 OS=Homo sapiens OX=9606 GN=HNRNPC PE=1 SV=4	19.078	26	8	8	8	306	33.7	5.08	17.88	HNRNPC	RNA metabolism OR transcription;other metabolic processes;other biological processes	cytosol;cytoskeleton;nucleus;other cell component	nucleic acid binding activity;other molecular function	200125601
High	P62263	40S ribosomal protein S14 OS=Homo sapiens OX=9606 GN=RPS14 PE=1 SV=3	18.706	36	4	7	4	151	16.3	10.05	17.58	RPS14	cell organization and biogenesis;protein metabolism;RNA metabolism OR transcription;other metabolic processes;other biological processes	cytosol;translational apparatus;nucleus;other cell component	nucleic acid binding activity;other molecular function	2.45562e+08
High	Q8IWX8	Calcium homeostasis endoplasmic reticulum protein OS=Homo sapiens OX=9606 GN=CHERP PE=1 SV=3	18.252	7	6	7	6	916	103.6	9.04	16.43	CHERP	RNA metabolism OR transcription;other metabolic processes;transport;developmental processes;other biological processes	other membranes;cytosol;ER/Golgi;nucleus;other cell component	other molecular function	95827262
High	P08779	Keratin, type I cytoskeletal 16 OS=Homo sapiens OX=9606 GN=KRT16 PE=1 SV=4	18.061	14	7	10	1	473	51.2	5.05	22.75	KRT16	cell organization and biogenesis;stress response;other biological processes	plasma membrane;cytosol;cytoskeleton	cytoskeletal activity	43253865
High	P46782	40S ribosomal protein S5 OS=Homo sapiens OX=9606 GN=RPS5 PE=1 SV=4	17.834	25	5	6	5	204	22.9	9.72	16.76	RPS5	cell organization and biogenesis;protein metabolism;other metabolic processes;other biological processes	cytosol;translational apparatus;nucleus;other cell component	nucleic acid binding activity;other molecular function	161010829	Acetyl [N-Term]
High	Q9H4P4	E3 ubiquitin-protein ligase NRDP1 OS=Homo sapiens OX=9606 GN=RNF41 PE=1 SV=2	17.726	23	5	8	5	317	35.9	6.14	20.21	RNF41	protein metabolism;other metabolic processes;signal transduction;other biological processes	cytosol;ER/Golgi;other cell component	signal transduction activity or receptor binding;other molecular function	1.67349e+08
High	P05141	ADP/ATP translocase 2 OS=Homo sapiens OX=9606 GN=SLC25A5 PE=1 SV=7	17.648	28	8	8	4	298	32.8	9.69	19.4	SLC25A5	cell cycle OR cell proliferation;cell organization and biogenesis;other metabolic processes;transport;other biological processes	plasma membrane;other membranes;cytoskeleton;mitochondrion	transporter activity;other molecular function	375298556
High	P62995	Transformer-2 protein homolog beta OS=Homo sapiens OX=9606 GN=TRA2B PE=1 SV=1	17.207	30	7	7	6	288	33.6	11.25	12.31	TRA2B	RNA metabolism OR transcription;other metabolic processes;developmental processes;other biological processes	other membranes;nucleus;other cell component	nucleic acid binding activity;other molecular function	132065128
High	Q13151	Heterogeneous nuclear ribonucleoprotein A0 OS=Homo sapiens OX=9606 GN=HNRNPA0 PE=1 SV=1	17.036	17	5	7	3	305	30.8	9.29	16.74	HNRNPA0	RNA metabolism OR transcription;other metabolic processes;stress response;other biological processes	nucleus;other cell component	nucleic acid binding activity;other molecular function	74500169
High	O15042	U2 snRNP-associated SURP motif-containing protein OS=Homo sapiens OX=9606 GN=U2SURP PE=1 SV=2	16.931	10	8	8	8	1029	118.2	8.47	13.89	U2SURP	RNA metabolism OR transcription;other metabolic processes	nucleus		3.59536e+08
High	Q1KMD3	Heterogeneous nuclear ribonucleoprotein U-like protein 2 OS=Homo sapiens OX=9606 GN=HNRNPUL2 PE=1 SV=1	16.627	11	8	8	8	747	85.1	4.91	16.73	HNRNPUL2		nucleus;other cell component		190544861
High	Q86V81	THO complex subunit 4 OS=Homo sapiens OX=9606 GN=ALYREF PE=1 SV=3	16.566	15	3	4	3	257	26.9	11.15	9.34	ALYREF	DNA metabolism;RNA metabolism OR transcription;other metabolic processes;transport;other biological processes	cytosol;nucleus;other cell component	nucleic acid binding activity	61173387
High	Q96SI9	Spermatid perinuclear RNA-binding protein OS=Homo sapiens OX=9606 GN=STRBP PE=1 SV=1	16.522	9	6	12	1	672	73.6	8.72	25.19	STRBP	other biological processes	cytoskeleton;nucleus;other cell component	cytoskeletal activity;nucleic acid binding activity	175665910
High	Q15424	Scaffold attachment factor B1 OS=Homo sapiens OX=9606 GN=SAFB PE=1 SV=4	15.999	8	7	8	4	915	102.6	5.47	18.89	SAFB	cell organization and biogenesis;signal transduction;other biological processes	nucleus;other cell component	nucleic acid binding activity;other molecular function	135483966
High	P38919	Eukaryotic initiation factor 4A-III OS=Homo sapiens OX=9606 GN=EIF4A3 PE=1 SV=4	15.682	16	5	5	4	411	46.8	6.73	12.3	EIF4A3	RNA metabolism OR transcription;other metabolic processes;transport;developmental processes;other biological processes	cytosol;nucleus;other cell component	nucleic acid binding activity;other molecular function	64360198
High	Q07020	60S ribosomal protein L18 OS=Homo sapiens OX=9606 GN=RPL18 PE=1 SV=2	15.464	31	5	5	5	188	21.6	11.72	14.06	RPL18	protein metabolism;other metabolic processes	cytosol;ER/Golgi;translational apparatus;nucleus;other cell component	nucleic acid binding activity;other molecular function	127864976
High	P84090	Enhancer of rudimentary homolog OS=Homo sapiens OX=9606 GN=ERH PE=1 SV=1	15.251	40	5	7	5	104	12.3	5.92	17.16	ERH	cell cycle OR cell proliferation;other metabolic processes	nucleus;other cell component	nucleic acid binding activity	1446311592
High	P13647	Keratin, type II cytoskeletal 5 OS=Homo sapiens OX=9606 GN=KRT5 PE=1 SV=3	15.172	9	5	5	2	590	62.3	7.74	13.89	KRT5	cell organization and biogenesis;other biological processes	cytosol;cytoskeleton;other cell component	bone, tooth or skin structural activity;cytoskeletal activity;other molecular function	44622784
High	O14979	Heterogeneous nuclear ribonucleoprotein D-like OS=Homo sapiens OX=9606 GN=HNRNPDL PE=1 SV=3	14.826	16	6	7	4	420	46.4	9.57	11.84	HNRNPDL	RNA metabolism OR transcription;other metabolic processes;other biological processes	cytosol;nucleus	nucleic acid binding activity	247055020
High	O43823	A-kinase anchor protein 8 OS=Homo sapiens OX=9606 GN=AKAP8 PE=1 SV=1	14.551	9	5	5	5	692	76.1	5.15	12.31	AKAP8	cell cycle OR cell proliferation;cell organization and biogenesis;stress response;transport;signal transduction;other biological processes	mitochondrion;ER/Golgi;nucleus;other cell component	nucleic acid binding activity;other molecular function	162414759
High	P18085	ADP-ribosylation factor 4 OS=Homo sapiens OX=9606 GN=ARF4 PE=1 SV=3	14.373	28	6	6	6	180	20.5	7.14	14.23	ARF4	cell organization and biogenesis;transport;developmental processes;other biological processes	plasma membrane;other membranes;cytosol;ER/Golgi;other cell component	signal transduction activity or receptor binding;enzyme regulator activity;other molecular function	73654213
High	P63104	14-3-3 protein zeta/delta OS=Homo sapiens OX=9606 GN=YWHAZ PE=1 SV=1	14.174	22	5	6	2	245	27.7	4.79	11.18	YWHAZ	cell organization and biogenesis;protein metabolism;other metabolic processes;transport;developmental processes;signal transduction;other biological processes	cytosol;nucleus;other cell component	other molecular function	131280769
High	P23396	40S ribosomal protein S3 OS=Homo sapiens OX=9606 GN=RPS3 PE=1 SV=2	14.062	30	7	7	7	243	26.7	9.66	16.79	RPS3	cell cycle OR cell proliferation;cell organization and biogenesis;protein metabolism;DNA metabolism;other metabolic processes;stress response;other biological processes	plasma membrane;other membranes;cytosol;cytoskeleton;mitochondrion;ER/Golgi;translational apparatus;nucleus;other cell component	cytoskeletal activity;nucleic acid binding activity;other molecular function	190316397
High	P12236	ADP/ATP translocase 3 OS=Homo sapiens OX=9606 GN=SLC25A6 PE=1 SV=4	13.987	20	6	6	2	298	32.8	9.74	14.15	SLC25A6	cell organization and biogenesis;transport;other biological processes	other membranes;mitochondrion	transporter activity	63061778
High	P62829	60S ribosomal protein L23 OS=Homo sapiens OX=9606 GN=RPL23 PE=1 SV=1	13.881	31	3	5	3	140	14.9	10.51	15.33	RPL23	cell cycle OR cell proliferation;cell organization and biogenesis;protein metabolism;other metabolic processes;transport;other biological processes	cytosol;translational apparatus;nucleus;other cell component	enzyme regulator activity;nucleic acid binding activity;other molecular function	178510756
High	P14866	Heterogeneous nuclear ribonucleoprotein L OS=Homo sapiens OX=9606 GN=HNRNPL PE=1 SV=2	13.803	20	9	9	9	589	64.1	8.22	7.59	HNRNPL	RNA metabolism OR transcription;other metabolic processes;stress response;other biological processes	cytosol;nucleus;other cell component	nucleic acid binding activity	100539293
High	P05387	60S acidic ribosomal protein P2 OS=Homo sapiens OX=9606 GN=RPLP2 PE=1 SV=1	13.595	56	3	4	3	115	11.7	4.54	12.99	RPLP2	protein metabolism;other metabolic processes	cytosol;translational apparatus;other cell component	other molecular function	68671318
High	P25398	40S ribosomal protein S12 OS=Homo sapiens OX=9606 GN=RPS12 PE=1 SV=3	12.923	42	6	6	6	132	14.5	7.21	13.07	RPS12	protein metabolism;other metabolic processes;other biological processes	cytosol;ER/Golgi;translational apparatus;nucleus;other cell component	other molecular function	104492997
High	Q8NEY8	Periphilin-1 OS=Homo sapiens OX=9606 GN=PPHLN1 PE=1 SV=2	12.791	11	5	6	5	458	52.7	9.11	11.41	PPHLN1	cell organization and biogenesis;other biological processes	cytosol;ER/Golgi;nucleus;other cell component		1.04936e+08
High	P19338	Nucleolin OS=Homo sapiens OX=9606 GN=NCL PE=1 SV=3	12.745	8	6	7	6	710	76.6	4.7	11.54	NCL	developmental processes;other biological processes	plasma membrane;nucleus;other cell component	nucleic acid binding activity;other molecular function	109851375
High	Q92504	Zinc transporter SLC39A7 OS=Homo sapiens OX=9606 GN=SLC39A7 PE=1 SV=2	12.47	5	2	6	2	469	50.1	6.87	15.96	SLC39A7	transport;other biological processes	other membranes;ER/Golgi;nucleus	transporter activity	4.84123e+08
High	P36578	60S ribosomal protein L4 OS=Homo sapiens OX=9606 GN=RPL4 PE=1 SV=5	12.371	16	4	4	4	427	47.7	11.06	11.38	RPL4	protein metabolism;other metabolic processes	cytosol;ER/Golgi;translational apparatus;nucleus;other cell component	other molecular function	66810415
High	Q96HS1	Serine/threonine-protein phosphatase PGAM5, mitochondrial OS=Homo sapiens OX=9606 GN=PGAM5 PE=1 SV=2	12.321	20	6	6	6	289	32	8.68	12.77	PGAM5	protein metabolism;other metabolic processes;other biological processes	other membranes;mitochondrion	enzyme regulator activity;other molecular function	8.50292e+07
High	P46781	40S ribosomal protein S9 OS=Homo sapiens OX=9606 GN=RPS9 PE=1 SV=3	12.265	24	6	9	6	194	22.6	10.65	18.92	RPS9	protein metabolism;other metabolic processes;other biological processes	cytosol;translational apparatus;nucleus;other cell component	nucleic acid binding activity;other molecular function	333284946
High	P06748	Nucleophosmin OS=Homo sapiens OX=9606 GN=NPM1 PE=1 SV=2	12.227	19	4	4	4	294	32.6	4.78	11.01	NPM1	cell cycle OR cell proliferation;cell organization and biogenesis;DNA metabolism;RNA metabolism OR transcription;other metabolic processes;stress response;transport;signal transduction;other biological processes	cytosol;cytoskeleton;nucleus;other cell component	enzyme regulator activity;translation activity;nucleic acid binding activity;other molecular function	42960260
High	Q02878	60S ribosomal protein L6 OS=Homo sapiens OX=9606 GN=RPL6 PE=1 SV=3	12.204	23	6	8	6	288	32.7	10.58	18.84	RPL6	cell organization and biogenesis;protein metabolism;other metabolic processes;other biological processes	cytosol;ER/Golgi;translational apparatus;nucleus;other cell component	nucleic acid binding activity;other molecular function	8.97094e+07
High	P62805	Histone H4 OS=Homo sapiens OX=9606 GN=H4C1 PE=1 SV=2	11.962	31	3	4	3	103	11.4	11.36	8.05	H4C1; H4C11; H4C12; H4C13; H4C14; H4C15; H4C16; H4C2; H4C3; H4C4; H4C5; H4C6; H4C8; H4C9	cell organization and biogenesis;other biological processes	non-structural extracellular;nucleus;other cell component	nucleic acid binding activity;other molecular function	6.41823e+07
High	P46776	60S ribosomal protein L27a OS=Homo sapiens OX=9606 GN=RPL27A PE=1 SV=2	11.898	28	4	5	4	148	16.6	11	11.31	RPL27A	protein metabolism;other metabolic processes	cytosol;ER/Golgi;translational apparatus;other cell component	other molecular function	221256846
High	Q14151	Scaffold attachment factor B2 OS=Homo sapiens OX=9606 GN=SAFB2 PE=1 SV=1	11.874	5	4	5	1	953	107.4	6.16	13.63	SAFB2	developmental processes;other biological processes	nucleus;other cell component	nucleic acid binding activity;other molecular function	5319163
High	P60842	Eukaryotic initiation factor 4A-I OS=Homo sapiens OX=9606 GN=EIF4A1 PE=1 SV=1	11.818	10	3	3	2	406	46.1	5.48	7.1	EIF4A1	protein metabolism;other metabolic processes	cytosol;translational apparatus;other cell component	nucleic acid binding activity;other molecular function	1.98867e+07
High	P18124	60S ribosomal protein L7 OS=Homo sapiens OX=9606 GN=RPL7 PE=1 SV=1	11.654	18	4	5	4	248	29.2	10.65	11.28	RPL7	protein metabolism;RNA metabolism OR transcription;other metabolic processes;other biological processes	cytosol;translational apparatus;other cell component	nucleic acid binding activity;other molecular function	79303722
High	Q16629	Serine/arginine-rich splicing factor 7 OS=Homo sapiens OX=9606 GN=SRSF7 PE=1 SV=1	11.605	21	5	5	4	238	27.4	11.82	9.65	SRSF7	RNA metabolism OR transcription;other metabolic processes;transport;other biological processes	nucleus;other cell component	nucleic acid binding activity;other molecular function	118974513
High	Q00325	Phosphate carrier protein, mitochondrial OS=Homo sapiens OX=9606 GN=SLC25A3 PE=1 SV=2	11.44	14	4	4	4	362	40.1	9.38	10.61	SLC25A3	transport	plasma membrane;other membranes;mitochondrion	transporter activity;other molecular function	143351864
High	P18621	60S ribosomal protein L17 OS=Homo sapiens OX=9606 GN=RPL17 PE=1 SV=3	11.245	23	5	5	5	184	21.4	10.17	11.61	RPL17	protein metabolism;other metabolic processes	cytosol;translational apparatus;other cell component	other molecular function	123706542
High	P62249	40S ribosomal protein S16 OS=Homo sapiens OX=9606 GN=RPS16 PE=1 SV=2	11.186	34	5	8	5	146	16.4	10.21	17.58	RPS16	protein metabolism;RNA metabolism OR transcription;other metabolic processes;other biological processes	cytosol;translational apparatus;nucleus;other cell component	nucleic acid binding activity;other molecular function	367116904
High	Q99700	Ataxin-2 OS=Homo sapiens OX=9606 GN=ATXN2 PE=1 SV=2	10.96	4	4	4	4	1313	140.2	9.57	7.93	ATXN2	cell organization and biogenesis;RNA metabolism OR transcription;other metabolic processes;transport;other biological processes	cytosol;ER/Golgi;other cell component	signal transduction activity or receptor binding;nucleic acid binding activity	44220528
High	P62847	40S ribosomal protein S24 OS=Homo sapiens OX=9606 GN=RPS24 PE=1 SV=1	10.857	20	3	5	3	133	15.4	10.78	13.3	RPS24	protein metabolism;RNA metabolism OR transcription;other metabolic processes;other biological processes	cytosol;ER/Golgi;translational apparatus;nucleus;other cell component	other molecular function	1.09478e+08
High	P62979	Ubiquitin-40S ribosomal protein S27a OS=Homo sapiens OX=9606 GN=RPS27A PE=1 SV=2	10.847	24	3	4	3	156	18	9.64	9.99	RPS27A	protein metabolism;other metabolic processes;other biological processes	plasma membrane;other membranes;cytosol;mitochondrion;ER/Golgi;translational apparatus;nucleus;other cytoplasmic organelle;other cell component	other molecular function	5.61267e+07
High	Q6PKG0	La-related protein 1 OS=Homo sapiens OX=9606 GN=LARP1 PE=1 SV=2	10.438	6	6	6	6	1096	123.4	8.82	5.93	LARP1	cell cycle OR cell proliferation;protein metabolism;other metabolic processes;stress response;signal transduction;other biological processes	cytosol;other cell component	translation activity;nucleic acid binding activity;other molecular function	7.99338e+07
High	Q15366	Poly(rC)-binding protein 2 OS=Homo sapiens OX=9606 GN=PCBP2 PE=1 SV=1	10.418	16	5	5	3	365	38.6	6.79	12.71	PCBP2	protein metabolism;RNA metabolism OR transcription;other metabolic processes;stress response;other biological processes	cytosol;nucleus;other cell component	nucleic acid binding activity;other molecular function	1.06448e+08
High	Q15149	Plectin OS=Homo sapiens OX=9606 GN=PLEC PE=1 SV=3	10.4	2	5	5	5	4684	531.5	5.96	8.48	PLEC	cell cycle OR cell proliferation;cell organization and biogenesis;other metabolic processes;stress response;developmental processes;other biological processes	plasma membrane;other membranes;cytosol;cytoskeleton;mitochondrion;other cell component	cytoskeletal activity;other molecular function	3.88332e+07
High	Q9UN81	LINE-1 retrotransposable element ORF1 protein OS=Homo sapiens OX=9606 GN=L1RE1 PE=1 SV=1	10.195	12	4	4	4	338	40	9.51	7.43	L1RE1	other biological processes	nucleus;other cell component	nucleic acid binding activity;other molecular function	5.5346e+07
High	P83731	60S ribosomal protein L24 OS=Homo sapiens OX=9606 GN=RPL24 PE=1 SV=1	10.067	20	3	5	3	157	17.8	11.25	13.39	RPL24	protein metabolism;other metabolic processes	cytosol;ER/Golgi;translational apparatus;other cell component	nucleic acid binding activity;other molecular function	158990906
High	P62750	60S ribosomal protein L23a OS=Homo sapiens OX=9606 GN=RPL23A PE=1 SV=1	10.024	27	4	4	4	156	17.7	10.45	9.05	RPL23A	cell organization and biogenesis;protein metabolism;other metabolic processes	cytosol;translational apparatus;nucleus;other cell component	nucleic acid binding activity;other molecular function	7.57959e+07
High	P62910	60S ribosomal protein L32 OS=Homo sapiens OX=9606 GN=RPL32 PE=1 SV=2	9.873	22	3	4	3	135	15.9	11.33	7.46	RPL32	protein metabolism;other metabolic processes	cytosol;translational apparatus;other cell component	other molecular function	6.50462e+07
High	P62826	GTP-binding nuclear protein Ran OS=Homo sapiens OX=9606 GN=RAN PE=1 SV=3	9.549	16	3	3	3	216	24.4	7.49	7.74	RAN	cell cycle OR cell proliferation;cell organization and biogenesis;DNA metabolism;other metabolic processes;transport;developmental processes;other biological processes	cytosol;cytoskeleton;nucleus;other cytoplasmic organelle;other cell component	other molecular function	69522356
High	P00338	L-lactate dehydrogenase A chain OS=Homo sapiens OX=9606 GN=LDHA PE=1 SV=2	9.462	12	4	4	4	332	36.7	8.27	9.1	LDHA	other metabolic processes	cytosol;mitochondrion;other cell component	other molecular function	45627723
High	P31946	14-3-3 protein beta/alpha OS=Homo sapiens OX=9606 GN=YWHAB PE=1 SV=3	9.458	14	4	5	1	246	28.1	4.83	8.63	YWHAB	transport;signal transduction;other biological processes	other membranes;cytosol;other cytoplasmic organelle;other cell component	enzyme regulator activity;other molecular function	10915204
High	P62917	60S ribosomal protein L8 OS=Homo sapiens OX=9606 GN=RPL8 PE=1 SV=2	9.409	13	3	4	3	257	28	11.03	9.26	RPL8	protein metabolism;other metabolic processes	cytosol;translational apparatus;other cell component	nucleic acid binding activity;other molecular function	75792978
High	P39019	40S ribosomal protein S19 OS=Homo sapiens OX=9606 GN=RPS19 PE=1 SV=2	9.379	26	4	4	4	145	16.1	10.32	9.5	RPS19	cell organization and biogenesis;protein metabolism;RNA metabolism OR transcription;other metabolic processes;stress response;other biological processes	cytosol;translational apparatus;nucleus;other cell component	other molecular function	5.67486e+07
High	Q562R1	Beta-actin-like protein 2 OS=Homo sapiens OX=9606 GN=ACTBL2 PE=1 SV=2	9.345	14	5	6	1	376	42	5.59	12.46	ACTBL2	cell organization and biogenesis;other biological processes	other membranes;cytoskeleton;other cell component	cytoskeletal activity;other molecular function	8.11051e+06
High	Q00577	Transcriptional activator protein Pur-alpha OS=Homo sapiens OX=9606 GN=PURA PE=1 SV=2	9.268	13	3	5	3	322	34.9	6.44	8.36	PURA	cell cycle OR cell proliferation;cell organization and biogenesis;DNA metabolism;RNA metabolism OR transcription;other metabolic processes;transport;developmental processes;other biological processes	nucleus;other cell component	nucleic acid binding activity;other molecular function	32648861
High	P63010	AP-2 complex subunit beta OS=Homo sapiens OX=9606 GN=AP2B1 PE=1 SV=1	9.193	5	4	4	4	937	104.5	5.38	4.33	AP2B1	transport;developmental processes	plasma membrane;other membranes;cytosol;other cytoplasmic organelle;other cell component	other molecular function	4.0233e+07
High	Q06830	Peroxiredoxin-1 OS=Homo sapiens OX=9606 GN=PRDX1 PE=1 SV=1	8.906	32	4	4	4	199	22.1	8.13	9.18	PRDX1	cell cycle OR cell proliferation;other metabolic processes;stress response;developmental processes;other biological processes	cytosol;nucleus;other cell component	other molecular function	75933584
High	P34931	Heat shock 70 kDa protein 1-like OS=Homo sapiens OX=9606 GN=HSPA1L PE=1 SV=2	8.871	6	3	3	1	641	70.3	6.02	7.62	HSPA1L	stress response;other biological processes	cytosol;mitochondrion;nucleus;other cell component	other molecular function	9772940
High	P30050	60S ribosomal protein L12 OS=Homo sapiens OX=9606 GN=RPL12 PE=1 SV=1	8.794	25	3	3	3	165	17.8	9.42	7.92	RPL12	protein metabolism;other metabolic processes	cytosol;translational apparatus;nucleus;other cell component	nucleic acid binding activity;other molecular function	199104828
High	Q9NZ01	Very-long-chain enoyl-CoA reductase OS=Homo sapiens OX=9606 GN=TECR PE=1 SV=1	8.769	7	2	3	2	308	36	9.45	5.8	TECR	other metabolic processes	other membranes;ER/Golgi	other molecular function	2.61998e+07
High	P26373	60S ribosomal protein L13 OS=Homo sapiens OX=9606 GN=RPL13 PE=1 SV=4	8.708	14	3	3	3	211	24.2	11.65	8.18	RPL13	protein metabolism;other metabolic processes;developmental processes	cytosol;ER/Golgi;translational apparatus;nucleus;other cell component	other molecular function	95716134
High	Q07666	KH domain-containing, RNA-binding, signal transduction-associated protein 1 OS=Homo sapiens OX=9606 GN=KHDRBS1 PE=1 SV=1	8.692	9	3	8	3	443	48.2	8.66	21.47	KHDRBS1	cell cycle OR cell proliferation;RNA metabolism OR transcription;other metabolic processes;signal transduction;other biological processes	plasma membrane;other membranes;cytosol;nucleus;other cell component	nucleic acid binding activity;other molecular function	4.03941e+08
High	P27635	60S ribosomal protein L10 OS=Homo sapiens OX=9606 GN=RPL10 PE=1 SV=5	8.623	34	6	7	6	214	24.6	10.08	12.68	RPL10	cell organization and biogenesis;protein metabolism;other metabolic processes;developmental processes;other biological processes	cytosol;ER/Golgi;translational apparatus;nucleus;other cell component	other molecular function	107684223
High	P62244	40S ribosomal protein S15a OS=Homo sapiens OX=9606 GN=RPS15A PE=1 SV=2	8.605	31	4	4	4	130	14.8	10.13	10.98	RPS15A	protein metabolism;other metabolic processes;other biological processes	cytosol;translational apparatus;nucleus;other cell component	other molecular function	112748808
High	P08708	40S ribosomal protein S17 OS=Homo sapiens OX=9606 GN=RPS17 PE=1 SV=2	8.571	24	2	3	2	135	15.5	9.85	5.26	RPS17	protein metabolism;RNA metabolism OR transcription;other metabolic processes;other biological processes	cytosol;translational apparatus;nucleus;other cell component	other molecular function	19367219
High	P62266	40S ribosomal protein S23 OS=Homo sapiens OX=9606 GN=RPS23 PE=1 SV=3	8.513	24	3	4	3	143	15.8	10.49	8.91	RPS23	cell organization and biogenesis;protein metabolism;other metabolic processes;other biological processes	cytosol;ER/Golgi;translational apparatus;nucleus;other cell component	other molecular function	1.26526e+08
High	Q99729	Heterogeneous nuclear ribonucleoprotein A/B OS=Homo sapiens OX=9606 GN=HNRNPAB PE=1 SV=2	8.507	11	3	4	2	332	36.2	8.21	6.82	HNRNPAB	RNA metabolism OR transcription;other metabolic processes;other biological processes	nucleus;other cell component	nucleic acid binding activity;other molecular function	63602020
High	P05388	60S acidic ribosomal protein P0 OS=Homo sapiens OX=9606 GN=RPLP0 PE=1 SV=1	8.288	18	3	3	3	317	34.3	5.97	6.44	RPLP0	cell organization and biogenesis;protein metabolism;other metabolic processes	cytosol;ER/Golgi;translational apparatus;nucleus;other cell component	nucleic acid binding activity;other molecular function	58082343
High	P62753	40S ribosomal protein S6 OS=Homo sapiens OX=9606 GN=RPS6 PE=1 SV=1	8.199	16	4	5	4	249	28.7	10.84	12.43	RPS6	cell cycle OR cell proliferation;protein metabolism;RNA metabolism OR transcription;other metabolic processes;developmental processes;signal transduction;other biological processes	cytosol;ER/Golgi;translational apparatus;nucleus;other cell component	other molecular function	1.29925e+08
High	P16402	Histone H1.3 OS=Homo sapiens OX=9606 GN=H1-3 PE=1 SV=2	8.11	10	3	4	3	221	22.3	11.02	7.42	H1-3	cell organization and biogenesis;other biological processes	nucleus;other cell component	nucleic acid binding activity;other molecular function	207385420
High	P60866	40S ribosomal protein S20 OS=Homo sapiens OX=9606 GN=RPS20 PE=1 SV=1	7.941	19	2	3	2	119	13.4	9.94	9.58	RPS20	protein metabolism;other metabolic processes;other biological processes	cytosol;translational apparatus;nucleus;other cell component	enzyme regulator activity;other molecular function	81191920
High	P84098	60S ribosomal protein L19 OS=Homo sapiens OX=9606 GN=RPL19 PE=1 SV=1	7.772	13	2	2	2	196	23.5	11.47	5.8	RPL19	protein metabolism;other metabolic processes	cytosol;translational apparatus;nucleus;other cell component	other molecular function	140293848
High	Q9UH17	DNA dC->dU-editing enzyme APOBEC-3B OS=Homo sapiens OX=9606 GN=APOBEC3B PE=1 SV=1	7.764	10	4	4	3	382	45.9	6.06	5.55	APOBEC3B	DNA metabolism;RNA metabolism OR transcription;other metabolic processes;stress response;other biological processes	nucleus;other cell component	other molecular function	2.60315e+07
High	P61254	60S ribosomal protein L26 OS=Homo sapiens OX=9606 GN=RPL26 PE=1 SV=1	7.705	23	5	6	5	145	17.2	10.55	12.4	RPL26	cell cycle OR cell proliferation;protein metabolism;RNA metabolism OR transcription;other metabolic processes;stress response;signal transduction;other biological processes	cytosol;translational apparatus;nucleus;other cell component	nucleic acid binding activity;other molecular function	118203336
High	P62277	40S ribosomal protein S13 OS=Homo sapiens OX=9606 GN=RPS13 PE=1 SV=2	7.464	19	3	3	3	151	17.2	10.54	7.13	RPS13	protein metabolism;other metabolic processes;other biological processes	cytosol;translational apparatus;nucleus;other cell component	nucleic acid binding activity;other molecular function	145006164
High	P62906	60S ribosomal protein L10a OS=Homo sapiens OX=9606 GN=RPL10A PE=1 SV=2	7.175	15	3	3	3	217	24.8	9.94	6.7	RPL10A	protein metabolism;other metabolic processes	cytosol;translational apparatus;other cell component	other molecular function	3.23349e+07
High	Q14498	RNA-binding protein 39 OS=Homo sapiens OX=9606 GN=RBM39 PE=1 SV=2	7.141	5	2	2	2	530	59.3	10.1	4.81	RBM39	RNA metabolism OR transcription;other metabolic processes;other biological processes	cytoskeleton;nucleus;other cell component	other molecular function	1.64801e+07
High	Q02543	60S ribosomal protein L18a OS=Homo sapiens OX=9606 GN=RPL18A PE=1 SV=2	7.055	13	2	2	2	176	20.7	10.71	5.79	RPL18A	protein metabolism;other metabolic processes	cytosol;translational apparatus;other cell component	other molecular function	28345795
High	Q96I25	Splicing factor 45 OS=Homo sapiens OX=9606 GN=RBM17 PE=1 SV=1	7.029	9	4	4	4	401	44.9	5.97	6	RBM17	RNA metabolism OR transcription;other metabolic processes	nucleus	nucleic acid binding activity	35752275
High	P62424	60S ribosomal protein L7a OS=Homo sapiens OX=9606 GN=RPL7A PE=1 SV=2	7.013	15	3	3	3	266	30	10.61	4.87	RPL7A	protein metabolism;other metabolic processes;other biological processes	other membranes;cytosol;translational apparatus;nucleus;other cell component	other molecular function	6.02309e+07
High	P63173	60S ribosomal protein L38 OS=Homo sapiens OX=9606 GN=RPL38 PE=1 SV=2	7.012	36	2	3	2	70	8.2	10.1	5.7	RPL38	cell organization and biogenesis;protein metabolism;other metabolic processes;developmental processes;other biological processes	cytosol;translational apparatus;other cell component	nucleic acid binding activity;other molecular function	86782676
High	Q09161	Nuclear cap-binding protein subunit 1 OS=Homo sapiens OX=9606 GN=NCBP1 PE=1 SV=1	6.715	3	2	2	2	790	91.8	6.43	3.01	NCBP1	cell organization and biogenesis;protein metabolism;RNA metabolism OR transcription;other metabolic processes;stress response;transport;other biological processes	cytosol;mitochondrion;nucleus;other cell component	nucleic acid binding activity;other molecular function	24360631
High	Q99439	Calponin-2 OS=Homo sapiens OX=9606 GN=CNN2 PE=1 SV=4	6.693	9	2	2	1	309	33.7	7.33	5.12	CNN2	cell organization and biogenesis;stress response;transport;other biological processes	non-structural extracellular;cytoskeleton;other cell component	cytoskeletal activity;other molecular function	13921852
High	P46779	60S ribosomal protein L28 OS=Homo sapiens OX=9606 GN=RPL28 PE=1 SV=3	6.645	27	4	4	4	137	15.7	12.02	6.52	RPL28	protein metabolism;other metabolic processes	cytosol;translational apparatus;other cell component	other molecular function	59205365
High	P42677	40S ribosomal protein S27 OS=Homo sapiens OX=9606 GN=RPS27 PE=1 SV=3	6.58	25	3	3	3	84	9.5	9.45	6.74	RPS27	cell organization and biogenesis;protein metabolism;RNA metabolism OR transcription;other metabolic processes;other biological processes	cytosol;translational apparatus;nucleus;other cell component	nucleic acid binding activity;other molecular function	8.75284e+07
High	P26599	Polypyrimidine tract-binding protein 1 OS=Homo sapiens OX=9606 GN=PTBP1 PE=1 SV=2	6.367	8	3	3	3	557	59.6	9.16	2.51	PTBP1	RNA metabolism OR transcription;other metabolic processes;other biological processes	nucleus	nucleic acid binding activity	2.17181e+07	Acetyl [N-Term]
High	P62851	40S ribosomal protein S25 OS=Homo sapiens OX=9606 GN=RPS25 PE=1 SV=1	6.35	22	3	4	3	125	13.7	10.11	9.18	RPS25	protein metabolism;RNA metabolism OR transcription;other metabolic processes;other biological processes	cytosol;translational apparatus;nucleus;other cell component	other molecular function	146233828
High	Q15417	Calponin-3 OS=Homo sapiens OX=9606 GN=CNN3 PE=1 SV=1	6.261	7	2	2	1	329	36.4	6.05	4.75	CNN3	cell organization and biogenesis;other biological processes	cytosol;cytoskeleton	cytoskeletal activity;other molecular function	33358978
High	P47914	60S ribosomal protein L29 OS=Homo sapiens OX=9606 GN=RPL29 PE=1 SV=2	6.115	14	2	2	2	159	17.7	11.66	4.9	RPL29	protein metabolism;other metabolic processes;developmental processes	cytosol;translational apparatus;other cell component	other molecular function	93525152
High	P02656	Apolipoprotein C-III OS=Homo sapiens OX=9606 GN=APOC3 PE=1 SV=1	6.071	16	1	1	1	99	10.8	5.41	4.23	APOC3	cell organization and biogenesis;protein metabolism;other metabolic processes;transport;signal transduction;other biological processes	non-structural extracellular;other cytoplasmic organelle	signal transduction activity or receptor binding;enzyme regulator activity;other molecular function	38146712
High	Q15365	Poly(rC)-binding protein 1 OS=Homo sapiens OX=9606 GN=PCBP1 PE=1 SV=2	6.07	9	3	3	1	356	37.5	7.09	7.02	PCBP1	RNA metabolism OR transcription;other metabolic processes;other biological processes	cytosol;nucleus;other cell component	nucleic acid binding activity;other molecular function	16187541
High	P38646	Stress-70 protein, mitochondrial OS=Homo sapiens OX=9606 GN=HSPA9 PE=1 SV=2	5.854	6	3	3	3	679	73.6	6.16	6.92	HSPA9	cell organization and biogenesis;other metabolic processes;transport;other biological processes	other membranes;mitochondrion;nucleus;other cell component	other molecular function	53090158
High	Q13595	Transformer-2 protein homolog alpha OS=Homo sapiens OX=9606 GN=TRA2A PE=1 SV=1	5.835	8	2	2	1	282	32.7	11.27	4.45	TRA2A	RNA metabolism OR transcription;other metabolic processes;other biological processes	nucleus;other cell component		13895044
High	P07195	L-lactate dehydrogenase B chain OS=Homo sapiens OX=9606 GN=LDHB PE=1 SV=2	5.773	10	3	3	3	334	36.6	6.05	5.74	LDHB	other metabolic processes	other membranes;cytosol;mitochondrion;other cell component	other molecular function	3.13633e+07
High	P40429	60S ribosomal protein L13a OS=Homo sapiens OX=9606 GN=RPL13A PE=1 SV=2	5.71	12	3	3	3	203	23.6	10.93	4.12	RPL13A	protein metabolism;other metabolic processes;stress response;developmental processes;other biological processes	cytosol;translational apparatus;other cell component	nucleic acid binding activity;other molecular function	5.13802e+07
High	Q01804	OTU domain-containing protein 4 OS=Homo sapiens OX=9606 GN=OTUD4 PE=1 SV=4	5.541	3	3	3	3	1114	124	6.71	5.57	OTUD4	protein metabolism;other metabolic processes;stress response;other biological processes	cytosol;nucleus	other molecular function	1.62949e+07
High	P26196	Probable ATP-dependent RNA helicase DDX6 OS=Homo sapiens OX=9606 GN=DDX6 PE=1 SV=2	5.524	6	2	2	2	483	54.4	8.66	5.44	DDX6	cell organization and biogenesis;developmental processes;other biological processes	cytosol;nucleus;other cell component	nucleic acid binding activity;other molecular function	38353888
High	Q7L2E3	ATP-dependent RNA helicase DHX30 OS=Homo sapiens OX=9606 GN=DHX30 PE=1 SV=1	5.508	3	3	3	3	1194	133.9	8.78	4.27	DHX30	cell organization and biogenesis;developmental processes	cytosol;mitochondrion;nucleus;other cell component	nucleic acid binding activity;other molecular function	11833627
High	Q14157	Ubiquitin-associated protein 2-like OS=Homo sapiens OX=9606 GN=UBAP2L PE=1 SV=2	5.333	2	2	2	2	1087	114.5	7.11	2.73	UBAP2L	cell organization and biogenesis;other biological processes	nucleus;other cell component		1.17264e+07
High	Q8IUX4	DNA dC->dU-editing enzyme APOBEC-3F OS=Homo sapiens OX=9606 GN=APOBEC3F PE=1 SV=3	5.32	8	3	3	2	373	45	7.23	3.63	APOBEC3F	DNA metabolism;RNA metabolism OR transcription;other metabolic processes;stress response;other biological processes	nucleus;other cell component	nucleic acid binding activity;other molecular function	16339924
High	Q969Q0	60S ribosomal protein L36a-like OS=Homo sapiens OX=9606 GN=RPL36AL PE=1 SV=3	5.302	24	3	3	3	106	12.5	10.65	6.18	RPL36AL	protein metabolism;other metabolic processes	plasma membrane;other membranes;cytosol;ER/Golgi;translational apparatus;nucleus	other molecular function	89967650
High	Q8TAP9	M-phase-specific PLK1-interacting protein OS=Homo sapiens OX=9606 GN=MPLKIP PE=1 SV=1	5.194	13	2	2	2	179	19.1	10.23	5	MPLKIP	cell cycle OR cell proliferation;other biological processes	cytoskeleton;ER/Golgi;nucleus;other cell component		36426880
High	P02647	Apolipoprotein A-I OS=Homo sapiens OX=9606 GN=APOA1 PE=1 SV=1	5.164	6	1	1	1	267	30.8	5.76	3.99	APOA1	cell cycle OR cell proliferation;cell organization and biogenesis;protein metabolism;other metabolic processes;transport;developmental processes;signal transduction;other biological processes	non-structural extracellular;plasma membrane;other membranes;cytosol;ER/Golgi;other cytoplasmic organelle;other cell component	signal transduction activity or receptor binding;transporter activity;enzyme regulator activity;other molecular function	260323088
High	Q14103	Heterogeneous nuclear ribonucleoprotein D0 OS=Homo sapiens OX=9606 GN=HNRNPD PE=1 SV=1	5.124	7	3	4	1	355	38.4	7.81	2.43	HNRNPD	RNA metabolism OR transcription;other metabolic processes;developmental processes;other biological processes	cytosol;nucleus;other cell component	nucleic acid binding activity;other molecular function	6.90287e+06
High	Q13887	Krueppel-like factor 5 OS=Homo sapiens OX=9606 GN=KLF5 PE=1 SV=2	4.943	9	2	2	2	457	50.8	8.6	5.55	KLF5	cell-cell signaling;cell organization and biogenesis;RNA metabolism OR transcription;developmental processes;other biological processes	ER/Golgi;nucleus;other cell component	nucleic acid binding activity;other molecular function	22465507
High	Q14847	LIM and SH3 domain protein 1 OS=Homo sapiens OX=9606 GN=LASP1 PE=1 SV=2	4.935	9	3	3	3	261	29.7	7.05	6.12	LASP1	transport	cytoskeleton;other cell component	transporter activity;cytoskeletal activity;other molecular function	4.35009e+07
High	P16401	Histone H1.5 OS=Homo sapiens OX=9606 GN=H1-5 PE=1 SV=3	4.866	10	2	2	2	226	22.6	10.92	4.23	H1-5	cell organization and biogenesis;other biological processes	nucleus;other cell component	nucleic acid binding activity;other molecular function	44103814
High	Q16778	Histone H2B type 2-E OS=Homo sapiens OX=9606 GN=H2BC21 PE=1 SV=3	4.735	9	1	2	1	126	13.9	10.32	5.22	H2BC21	cell organization and biogenesis;stress response	non-structural extracellular;cytosol;nucleus;other cell component	nucleic acid binding activity;other molecular function	25737471
High	P62888	60S ribosomal protein L30 OS=Homo sapiens OX=9606 GN=RPL30 PE=1 SV=2	4.726	23	3	3	3	115	12.8	9.63	2.71	RPL30	protein metabolism;other metabolic processes;stress response;other biological processes	cytosol;translational apparatus;nucleus;other cell component	other molecular function	34834934
High	Q9UKV8	Protein argonaute-2 OS=Homo sapiens OX=9606 GN=AGO2 PE=1 SV=3	4.502	3	2	2	2	859	97.1	9.19	4.95	AGO2	cell organization and biogenesis;protein metabolism;RNA metabolism OR transcription;other metabolic processes;developmental processes;other biological processes	non-structural extracellular;cytosol;nucleus;other cell component	nucleic acid binding activity;other molecular function	8.91722e+06
High	Q92567	Protein FAM168A OS=Homo sapiens OX=9606 GN=FAM168A PE=1 SV=2	4.407	15	3	3	3	244	26.2	8.98	7.07	FAM168A	other biological processes			100861075	Acetyl [N-Term]
High	Q16527	Cysteine and glycine-rich protein 2 OS=Homo sapiens OX=9606 GN=CSRP2 PE=1 SV=3	4.36	12	2	2	2	193	20.9	8.62	4.29	CSRP2	cell organization and biogenesis;other biological processes	cytoskeleton;nucleus;other cell component	cytoskeletal activity;other molecular function	30612215
High	P42766	60S ribosomal protein L35 OS=Homo sapiens OX=9606 GN=RPL35 PE=1 SV=2	4.341	19	2	2	2	123	14.5	11.05	4.07	RPL35	protein metabolism;RNA metabolism OR transcription;other metabolic processes	cytosol;translational apparatus;nucleus;other cell component	nucleic acid binding activity;other molecular function	57749213
High	Q99569	Plakophilin-4 OS=Homo sapiens OX=9606 GN=PKP4 PE=1 SV=2	4.317	1	1	1	1	1192	131.8	8.94	2.94	PKP4	cell adhesion;cell-cell signaling;cell organization and biogenesis;other biological processes	plasma membrane;other membranes;cytoskeleton;nucleus;other cell component	other molecular function	7457276
High	P80297	Metallothionein-1X OS=Homo sapiens OX=9606 GN=MT1X PE=1 SV=1	4.287	20	1	1	1	61	6.1	7.96	2.36	MT1X	stress response;developmental processes;other biological processes	nucleus;other cell component	other molecular function	13416548
High	Q16777	Histone H2A type 2-C OS=Homo sapiens OX=9606 GN=H2AC20 PE=1 SV=4	4.268	12	2	2	2	129	14	10.9	4.56	H2AC20		nucleus;other cell component	nucleic acid binding activity;other molecular function	54515322
High	P61513	60S ribosomal protein L37a OS=Homo sapiens OX=9606 GN=RPL37A PE=1 SV=2	4.237	22	2	2	2	92	10.3	10.43	3.74	RPL37A	protein metabolism;other metabolic processes	cytosol;translational apparatus;other cell component	other molecular function	23427296
High	P50914	60S ribosomal protein L14 OS=Homo sapiens OX=9606 GN=RPL14 PE=1 SV=4	4.23	6	1	2	1	215	23.4	10.93	6.19	RPL14	protein metabolism;RNA metabolism OR transcription;other metabolic processes;other biological processes	cytosol;translational apparatus;other cell component	other molecular function	26029138
High	Q04637	Eukaryotic translation initiation factor 4 gamma 1 OS=Homo sapiens OX=9606 GN=EIF4G1 PE=1 SV=4	4.217	2	2	2	2	1599	175.4	5.33	2.22	EIF4G1	protein metabolism;other metabolic processes;stress response;developmental processes;other biological processes	cytosol;translational apparatus;nucleus;other cell component	nucleic acid binding activity;other molecular function	8.61833e+06
High	Q7Z2W4	Zinc finger CCCH-type antiviral protein 1 OS=Homo sapiens OX=9606 GN=ZC3HAV1 PE=1 SV=3	4.17	3	2	2	2	902	101.4	8.4	1.99	ZC3HAV1	stress response;other biological processes	cytosol;nucleus;other cell component	other molecular function	1.2891e+07
High	P61313	60S ribosomal protein L15 OS=Homo sapiens OX=9606 GN=RPL15 PE=1 SV=2	4.111	11	2	3	2	204	24.1	11.62	6.94	RPL15	protein metabolism;other metabolic processes;other biological processes	cytosol;cytoskeleton;translational apparatus;nucleus;other cell component	other molecular function	73455898
High	A1KXE4	Myelin-associated neurite-outgrowth inhibitor OS=Homo sapiens OX=9606 GN=FAM168B PE=1 SV=1	4.041	9	1	1	1	195	20.3	9.23	2.92	FAM168B		plasma membrane;other membranes;other cell component		28629818	Acetyl [N-Term]
High	Q14694	Ubiquitin carboxyl-terminal hydrolase 10 OS=Homo sapiens OX=9606 GN=USP10 PE=1 SV=2	3.947	1	1	1	1	798	87.1	5.31	2.48	USP10	protein metabolism;DNA metabolism;other metabolic processes;stress response;signal transduction;other biological processes	cytosol;cytoskeleton;nucleus;other cytoplasmic organelle;other cell component	other molecular function	6755560
High	P63244	Receptor of activated protein C kinase 1 OS=Homo sapiens OX=9606 GN=RACK1 PE=1 SV=3	3.938	6	2	2	2	317	35.1	7.69	4.67	RACK1	cell cycle OR cell proliferation;protein metabolism;other metabolic processes;developmental processes;other biological processes	plasma membrane;cytosol;mitochondrion;translational apparatus;nucleus;other cell component	signal transduction activity or receptor binding;enzyme regulator activity;translation activity;other molecular function	16320440
High	O75569	Interferon-inducible double-stranded RNA-dependent protein kinase activator A OS=Homo sapiens OX=9606 GN=PRKRA PE=1 SV=1	3.836	6	1	1	1	313	34.4	8.41	2.99	PRKRA	protein metabolism;RNA metabolism OR transcription;other metabolic processes;stress response;developmental processes;other biological processes	cytosol;nucleus;other cell component	enzyme regulator activity;nucleic acid binding activity;other molecular function	5.32205e+06
High	Q9Y5A9	YTH domain-containing family protein 2 OS=Homo sapiens OX=9606 GN=YTHDF2 PE=1 SV=2	3.832	4	2	2	2	579	62.3	8.79	2.03	YTHDF2	cell cycle OR cell proliferation;cell organization and biogenesis;RNA metabolism OR transcription;other metabolic processes;stress response;developmental processes;other biological processes	cytosol;cytoskeleton;nucleus;other cell component	nucleic acid binding activity	19336057
High	P25705	ATP synthase subunit alpha, mitochondrial OS=Homo sapiens OX=9606 GN=ATP5F1A PE=1 SV=1	3.781	2	1	1	1	553	59.7	9.13	2.74	ATP5F1A	other metabolic processes;transport;other biological processes	plasma membrane;other membranes;mitochondrion;nucleus;other cell component	signal transduction activity or receptor binding;transporter activity;other molecular function	8528478
High	P62854	40S ribosomal protein S26 OS=Homo sapiens OX=9606 GN=RPS26 PE=1 SV=3	3.69	18	2	2	2	115	13	11	4.95	RPS26	protein metabolism;other metabolic processes;other biological processes	other membranes;cytosol;ER/Golgi;translational apparatus;nucleus;other cell component	nucleic acid binding activity;other molecular function	50065008
High	P62913	60S ribosomal protein L11 OS=Homo sapiens OX=9606 GN=RPL11 PE=1 SV=2	3.674	10	2	2	2	178	20.2	9.6	4.49	RPL11	cell organization and biogenesis;protein metabolism;RNA metabolism OR transcription;other metabolic processes;transport;other biological processes	cytosol;translational apparatus;nucleus;other cell component	enzyme regulator activity;nucleic acid binding activity;other molecular function	35058411
High	P57088	Transmembrane protein 33 OS=Homo sapiens OX=9606 GN=TMEM33 PE=1 SV=2	3.658	5	1	1	1	247	28	9.7	3.01	TMEM33	cell organization and biogenesis;stress response;other biological processes	other membranes;ER/Golgi;nucleus;other cell component
High	A0A0J9YX35	Immunoglobulin heavy variable 3-64D OS=Homo sapiens OX=9606 GN=IGHV3-64D PE=3 SV=1	3.635	9	1	1	1	117	12.8	7.85	3.25	IGHV3-64D	other biological processes	non-structural extracellular;plasma membrane;other membranes;other cell component		22179604
High	P17931	Galectin-3 OS=Homo sapiens OX=9606 GN=LGALS3 PE=1 SV=5	3.634	6	1	1	1	250	26.1	8.56	3.13	LGALS3	RNA metabolism OR transcription;other metabolic processes;stress response;signal transduction;other biological processes	plasma membrane;other membranes;cytosol;mitochondrion;nucleus;other cell component	signal transduction activity or receptor binding;enzyme regulator activity;other molecular function	10709903
High	Q8ND56	Protein LSM14 homolog A OS=Homo sapiens OX=9606 GN=LSM14A PE=1 SV=3	3.527	4	2	2	2	463	50.5	9.52	0	LSM14A	cell cycle OR cell proliferation;cell organization and biogenesis;stress response;signal transduction;other biological processes	cytosol;cytoskeleton;other cell component	nucleic acid binding activity	3.80986e+06
High	Q9H3H9	Transcription elongation factor A protein-like 2 OS=Homo sapiens OX=9606 GN=TCEAL2 PE=2 SV=1	3.38	4	1	1	1	227	25.8	5.94	2.45	TCEAL2		nucleus		7328468
High	O95816	BAG family molecular chaperone regulator 2 OS=Homo sapiens OX=9606 GN=BAG2 PE=1 SV=1	3.339	5	1	1	1	211	23.8	6.7	2.25	BAG2	protein metabolism;other metabolic processes;other biological processes	cytosol;cytoskeleton;other cell component	cytoskeletal activity;other molecular function	11591296
High	Q9NR30	Nucleolar RNA helicase 2 OS=Homo sapiens OX=9606 GN=DDX21 PE=1 SV=5	3.283	4	2	2	2	783	87.3	9.28	2.38	DDX21	cell organization and biogenesis;RNA metabolism OR transcription;other metabolic processes;stress response;other biological processes	cytosol;mitochondrion;nucleus;other cell component	nucleic acid binding activity;other molecular function	27240566
High	Q13242	Serine/arginine-rich splicing factor 9 OS=Homo sapiens OX=9606 GN=SRSF9 PE=1 SV=1	3.27	10	2	2	2	221	25.5	8.65	2.17	SRSF9	cell organization and biogenesis;RNA metabolism OR transcription;other metabolic processes;other biological processes	nucleus	other molecular function	1.93275e+07
High	Q07021	Complement component 1 Q subcomponent-binding protein, mitochondrial OS=Homo sapiens OX=9606 GN=C1QBP PE=1 SV=1	3.257	5	1	1	1	282	31.3	4.84	2.45	C1QBP	cell organization and biogenesis;RNA metabolism OR transcription;other metabolic processes;stress response;signal transduction;other biological processes	non-structural extracellular;plasma membrane;other membranes;cytosol;mitochondrion;nucleus;other cell component	signal transduction activity or receptor binding;translation activity;nucleic acid binding activity;other molecular function	7030071
High	P62273	40S ribosomal protein S29 OS=Homo sapiens OX=9606 GN=RPS29 PE=1 SV=2	3.236	14	2	4	2	56	6.7	10.13	9.26	RPS29	protein metabolism;other metabolic processes	other membranes;cytosol;ER/Golgi;translational apparatus;nucleus;other cell component	other molecular function	308116900
High	Q86XK2	F-box only protein 11 OS=Homo sapiens OX=9606 GN=FBXO11 PE=1 SV=3	3.214	1	1	1	1	927	103.5	6.99	2.42	FBXO11	protein metabolism;other metabolic processes;other biological processes	cytosol;nucleus;other cell component	other molecular function	15030910
High	Q8WXF0	Serine/arginine-rich splicing factor 12 OS=Homo sapiens OX=9606 GN=SRSF12 PE=2 SV=1	3.194	4	1	1	1	261	30.5	11.69	3.01	SRSF12	cell organization and biogenesis;RNA metabolism OR transcription;other metabolic processes;other biological processes	nucleus	other molecular function	12277827
High	A0A0A0MS14	Immunoglobulin heavy variable 1-45 OS=Homo sapiens OX=9606 GN=IGHV1-45 PE=3 SV=1	3.148	9	1	1	1	117	13.5	9.1	3.01	IGHV1-45	other biological processes	non-structural extracellular;plasma membrane;other membranes;other cell component		25515896
High	Q92945	Far upstream element-binding protein 2 OS=Homo sapiens OX=9606 GN=KHSRP PE=1 SV=4	3.07	3	2	2	2	711	73.1	7.3	3.55	KHSRP	RNA metabolism OR transcription;other metabolic processes;transport;other biological processes	cytosol;nucleus;other cell component	nucleic acid binding activity;other molecular function	7124288
High	P62857	40S ribosomal protein S28 OS=Homo sapiens OX=9606 GN=RPS28 PE=1 SV=1	3.053	17	1	1	1	69	7.8	10.7	2.95	RPS28	cell organization and biogenesis;protein metabolism;RNA metabolism OR transcription;other metabolic processes;other biological processes	other membranes;cytosol;ER/Golgi;translational apparatus;nucleus;other cell component	other molecular function	26398910
High	O43143	ATP-dependent RNA helicase DHX15 OS=Homo sapiens OX=9606 GN=DHX15 PE=1 SV=2	2.965	1	1	1	1	795	90.9	7.46	2.51	DHX15	RNA metabolism OR transcription;other metabolic processes;stress response;other biological processes	nucleus	nucleic acid binding activity;other molecular function	3404426
High	P61326	Protein mago nashi homolog OS=Homo sapiens OX=9606 GN=MAGOH PE=1 SV=1	2.958	7	1	1	1	146	17.2	6.11	1.89	MAGOH	RNA metabolism OR transcription;other metabolic processes;transport;other biological processes	cytosol;nucleus		13949256
High	Q5BKZ1	DBIRD complex subunit ZNF326 OS=Homo sapiens OX=9606 GN=ZNF326 PE=1 SV=2	2.89	3	2	2	2	582	65.6	5.15	3.82	ZNF326	RNA metabolism OR transcription;other metabolic processes;other biological processes	nucleus;other cell component	nucleic acid binding activity;other molecular function	1.78193e+07
High	P18077	60S ribosomal protein L35a OS=Homo sapiens OX=9606 GN=RPL35A PE=1 SV=2	2.877	13	2	2	2	110	12.5	11.06	4.09	RPL35A	protein metabolism;RNA metabolism OR transcription;other metabolic processes;other biological processes	cytosol;translational apparatus;other cell component	nucleic acid binding activity;other molecular function	1.73804e+07
High	O43684	Mitotic checkpoint protein BUB3 OS=Homo sapiens OX=9606 GN=BUB3 PE=1 SV=1	2.794	5	2	2	2	328	37.1	6.84	1.66	BUB3	cell cycle OR cell proliferation;signal transduction;other biological processes	cytosol;nucleus;other cell component	other molecular function	1.19167e+07
High	P84103	Serine/arginine-rich splicing factor 3 OS=Homo sapiens OX=9606 GN=SRSF3 PE=1 SV=1	2.79	13	2	2	1	164	19.3	11.65	1.76	SRSF3	RNA metabolism OR transcription;other metabolic processes;transport;other biological processes	nucleus;other cell component	nucleic acid binding activity;other molecular function	10616460
High	Q8NB15	Zinc finger protein 511 OS=Homo sapiens OX=9606 GN=ZNF511 PE=1 SV=2	2.78	6	1	1	1	252	28.2	7.66	2.03	ZNF511		nucleus	nucleic acid binding activity;other molecular function	3170522
High	P05386	60S acidic ribosomal protein P1 OS=Homo sapiens OX=9606 GN=RPLP1 PE=1 SV=1	2.735	14	1	1	1	114	11.5	4.32	2.13	RPLP1	protein metabolism;other metabolic processes	cytosol;translational apparatus;other cell component	enzyme regulator activity;other molecular function	37968436
High	P62937	Peptidyl-prolyl cis-trans isomerase A OS=Homo sapiens OX=9606 GN=PPIA PE=1 SV=2	2.704	5	1	1	1	165	18	7.81	1.69	PPIA	cell adhesion;cell organization and biogenesis;protein metabolism;other metabolic processes;stress response;other biological processes	non-structural extracellular;nucleus;other cell component	signal transduction activity or receptor binding;other molecular function	9419278
High	P49639	Homeobox protein Hox-A1 OS=Homo sapiens OX=9606 GN=HOXA1 PE=1 SV=2	2.697	4	1	1	1	335	36.6	8.05	2.15	HOXA1	RNA metabolism OR transcription;developmental processes;other biological processes	nucleus;other cell component	nucleic acid binding activity;other molecular function	80250552
High	P01624	Immunoglobulin kappa variable 3-15 OS=Homo sapiens OX=9606 GN=IGKV3-15 PE=1 SV=2	2.694	8	1	1	1	115	12.5	5.19	2.75	IGKV3-15	other biological processes	non-structural extracellular;plasma membrane;other membranes;other cell component	other molecular function	24108102
High	Q9Y3Y2	Chromatin target of PRMT1 protein OS=Homo sapiens OX=9606 GN=CHTOP PE=1 SV=2	2.655	5	1	1	1	248	26.4	12.23	0	CHTOP	cell organization and biogenesis;other metabolic processes;transport;developmental processes;other biological processes	nucleus	nucleic acid binding activity	7209047
High	P23528	Cofilin-1 OS=Homo sapiens OX=9606 GN=CFL1 PE=1 SV=3	2.638	7	1	1	1	166	18.5	8.09	1.96	CFL1	cell cycle OR cell proliferation;cell organization and biogenesis;signal transduction;other biological processes	plasma membrane;other membranes;cytosol;cytoskeleton;nucleus;other cell component	cytoskeletal activity	6.71114e+06
High	A7KAX9	Rho GTPase-activating protein 32 OS=Homo sapiens OX=9606 GN=ARHGAP32 PE=1 SV=1	2.609	1	2	2	2	2087	230.4	6.74	1.65	ARHGAP32	signal transduction;other biological processes	other membranes;cytosol;cytoskeleton;ER/Golgi;nucleus;other cytoplasmic organelle;other cell component	enzyme regulator activity;other molecular function	6407381
High	P48047	ATP synthase subunit O, mitochondrial OS=Homo sapiens OX=9606 GN=ATP5PO PE=1 SV=1	2.584	11	2	2	2	213	23.3	9.96	1.8	ATP5PO	other metabolic processes;transport	plasma membrane;other membranes;mitochondrion	transporter activity	1.64963e+07
High	O15234	Protein CASC3 OS=Homo sapiens OX=9606 GN=CASC3 PE=1 SV=2	2.559	2	1	1	1	703	76.2	6.48	0	CASC3	RNA metabolism OR transcription;other metabolic processes;transport;other biological processes	other membranes;cytosol;nucleus;other cell component	nucleic acid binding activity;other molecular function	4.03088e+06
High	Q01081	Splicing factor U2AF 35 kDa subunit OS=Homo sapiens OX=9606 GN=U2AF1 PE=1 SV=3	2.534	5	1	1	1	240	27.9	8.81	2.28	U2AF1	RNA metabolism OR transcription;other metabolic processes	nucleus	nucleic acid binding activity;other molecular function	4.79767e+06
High	Q9NQY0	Bridging integrator 3 OS=Homo sapiens OX=9606 GN=BIN3 PE=1 SV=1	2.493	4	1	1	1	253	29.6	7.47	1.92	BIN3	cell cycle OR cell proliferation;cell organization and biogenesis;transport;other biological processes	cytoskeleton;other cell component	other molecular function	6.68456e+06
High	O14880	Microsomal glutathione S-transferase 3 OS=Homo sapiens OX=9606 GN=MGST3 PE=1 SV=1	2.489	9	1	1	1	152	16.5	9.38	2.16	MGST3	other metabolic processes;other biological processes	other membranes;ER/Golgi;nucleus;other cell component	other molecular function	5.9308e+06
High	P62861	FAU ubiquitin-like and ribosomal protein S30 OS=Homo sapiens OX=9606 GN=FAU PE=1 SV=2	2.45	8	1	1	1	133	14.4	10.17	2.41	FAU	cell organization and biogenesis;protein metabolism;other metabolic processes;stress response	non-structural extracellular;cytosol;translational apparatus;nucleus;other cell component	other molecular function	65300272
High	P15924	Desmoplakin OS=Homo sapiens OX=9606 GN=DSP PE=1 SV=3	2.404	0	1	1	1	2871	331.6	6.81	2.07	DSP	cell adhesion;cell organization and biogenesis;protein metabolism;other metabolic processes;stress response;developmental processes;other biological processes	plasma membrane;other membranes;cytoskeleton;other cell component	cytoskeletal activity;other molecular function	3.50533e+06
High	P61353	60S ribosomal protein L27 OS=Homo sapiens OX=9606 GN=RPL27 PE=1 SV=2	2.401	7	1	1	1	136	15.8	10.56	2.37	RPL27	protein metabolism;RNA metabolism OR transcription;other metabolic processes;other biological processes	other membranes;cytosol;ER/Golgi;translational apparatus;nucleus;other cell component	other molecular function	21998530
High	Q99626	Homeobox protein CDX-2 OS=Homo sapiens OX=9606 GN=CDX2 PE=1 SV=3	2.353	4	1	1	1	313	33.5	9.63	1.97	CDX2	RNA metabolism OR transcription;transport;developmental processes;other biological processes	nucleus;other cell component	nucleic acid binding activity;other molecular function	6.04146e+06
High	Q9BXP5	Serrate RNA effector molecule homolog OS=Homo sapiens OX=9606 GN=SRRT PE=1 SV=1	2.308	2	2	2	2	876	100.6	5.96	0	SRRT	RNA metabolism OR transcription;other metabolic processes;other biological processes	nucleus;other cell component	nucleic acid binding activity;other molecular function	8.67203e+06
High	P56134	ATP synthase subunit f, mitochondrial OS=Homo sapiens OX=9606 GN=ATP5MF PE=1 SV=3	2.308	14	1	1	1	94	10.9	9.67	1.97	ATP5MF	other metabolic processes;transport	other membranes;mitochondrion;nucleus		10567650
High	Q6P5R6	60S ribosomal protein L22-like 1 OS=Homo sapiens OX=9606 GN=RPL22L1 PE=1 SV=2	2.286	10	1	1	1	122	14.6	9.38	2.42	RPL22L1	protein metabolism;other metabolic processes	translational apparatus;other cell component	nucleic acid binding activity;other molecular function	6662087
High	Q9UBF6	RING-box protein 2 OS=Homo sapiens OX=9606 GN=RNF7 PE=1 SV=1	2.274	8	1	1	1	113	12.7	5.44	2.66	RNF7	protein metabolism;other metabolic processes;other biological processes	cytosol;nucleus;other cell component	other molecular function	68741864
High	P06312	Immunoglobulin kappa variable 4-1 OS=Homo sapiens OX=9606 GN=IGKV4-1 PE=1 SV=1	2.267	7	1	1	1	121	13.4	5.25	2.51	IGKV4-1	other biological processes	non-structural extracellular;plasma membrane;other membranes;other cell component	other molecular function	108791360
High	P62891	60S ribosomal protein L39 OS=Homo sapiens OX=9606 GN=RPL39 PE=1 SV=2	2.212	20	1	1	1	51	6.4	12.56	2.95	RPL39	protein metabolism;other metabolic processes;stress response	non-structural extracellular;cytosol;translational apparatus	nucleic acid binding activity;other molecular function	51450848
High	Q96EP5	DAZ-associated protein 1 OS=Homo sapiens OX=9606 GN=DAZAP1 PE=1 SV=1	2.194	4	1	1	1	407	43.4	8.56	0	DAZAP1	cell cycle OR cell proliferation;other biological processes	cytosol;nucleus;other cell component	nucleic acid binding activity	11913032
High	P48634	Protein PRRC2A OS=Homo sapiens OX=9606 GN=PRRC2A PE=1 SV=3	2.139	1	1	1	1	2157	228.7	9.45	1.89	PRRC2A	other biological processes	plasma membrane;other membranes;cytosol;nucleus		5.42693e+06
High	Q07955	Serine/arginine-rich splicing factor 1 OS=Homo sapiens OX=9606 GN=SRSF1 PE=1 SV=2	2.138	4	1	1	1	248	27.7	10.36	1.82	SRSF1	cell organization and biogenesis;RNA metabolism OR transcription;other metabolic processes;transport;other biological processes	nucleus;other cell component	nucleic acid binding activity;other molecular function	4603228
High	Q9UK61	Protein TASOR OS=Homo sapiens OX=9606 GN=TASOR PE=1 SV=3	2.125	1	1	1	1	1670	188.9	5.8	2.46	TASOR	cell organization and biogenesis;developmental processes;other biological processes	nucleus;other cell component	other molecular function	2.18797e+06
High	O00148	ATP-dependent RNA helicase DDX39A OS=Homo sapiens OX=9606 GN=DDX39A PE=1 SV=2	2.124	2	1	1	1	427	49.1	5.68	1.62	DDX39A	RNA metabolism OR transcription;other metabolic processes;transport	nucleus;other cell component	other molecular function	9350657
High	Q03181	Peroxisome proliferator-activated receptor delta OS=Homo sapiens OX=9606 GN=PPARD PE=1 SV=1	2.111	2	1	2	1	441	49.9	7.59	4.23	PPARD	cell adhesion;cell cycle OR cell proliferation;protein metabolism;RNA metabolism OR transcription;other metabolic processes;stress response;transport;developmental processes;signal transduction;other biological processes	nucleus;other cell component	nucleic acid binding activity;other molecular function	79653596
High	Q96I24	Far upstream element-binding protein 3 OS=Homo sapiens OX=9606 GN=FUBP3 PE=1 SV=2	2.094	2	1	1	1	572	61.6	8.38	2.03	FUBP3	RNA metabolism OR transcription;other metabolic processes;other biological processes	translational apparatus;nucleus;other cell component	nucleic acid binding activity	4857542
High	P62899	60S ribosomal protein L31 OS=Homo sapiens OX=9606 GN=RPL31 PE=1 SV=1	2.091	6	1	3	1	125	14.5	10.54	6.19	RPL31	protein metabolism;other metabolic processes	cytosol;translational apparatus;other cell component	other molecular function	50440508
High	O43148	mRNA cap guanine-N7 methyltransferase OS=Homo sapiens OX=9606 GN=RNMT PE=1 SV=1	2.025	4	1	1	1	476	54.8	6.61	0	RNMT	RNA metabolism OR transcription;other metabolic processes;other biological processes	nucleus;other cell component	nucleic acid binding activity;other molecular function	7.60637e+06
High	A0A075B6I0	Immunoglobulin lambda variable 8-61 OS=Homo sapiens OX=9606 GN=IGLV8-61 PE=3 SV=7	2.025	7	1	2	1	122	12.8	4.55	4.54	IGLV8-61	other biological processes	non-structural extracellular;plasma membrane;other membranes;other cell component		95815984
High	P33992	DNA replication licensing factor MCM5 OS=Homo sapiens OX=9606 GN=MCM5 PE=1 SV=5	1.987	1	1	1	1	734	82.2	8.37	1.74	MCM5	cell cycle OR cell proliferation;cell organization and biogenesis;DNA metabolism;other metabolic processes;stress response;other biological processes	nucleus;other cell component	nucleic acid binding activity;other molecular function	3.73913e+06
High	P62304	Small nuclear ribonucleoprotein E OS=Homo sapiens OX=9606 GN=SNRPE PE=1 SV=1	1.954	12	1	1	1	92	10.8	9.44	2.1	SNRPE	cell organization and biogenesis;RNA metabolism OR transcription;other metabolic processes	cytosol;nucleus;other cell component	nucleic acid binding activity	7.9074e+06
High	P46783	40S ribosomal protein S10 OS=Homo sapiens OX=9606 GN=RPS10 PE=1 SV=1	1.948	9	1	1	1	165	18.9	10.15	2.58	RPS10	protein metabolism;other metabolic processes	cytosol;translational apparatus;nucleus;other cell component	other molecular function	22542612
High	P62318	Small nuclear ribonucleoprotein Sm D3 OS=Homo sapiens OX=9606 GN=SNRPD3 PE=1 SV=1	1.929	7	1	1	1	126	13.9	10.32	1.68	SNRPD3	cell organization and biogenesis;protein metabolism;RNA metabolism OR transcription;other metabolic processes	cytosol;nucleus;other cell component	nucleic acid binding activity;other molecular function	7.96517e+06
High	Q9UPN6	SR-related and CTD-associated factor 8 OS=Homo sapiens OX=9606 GN=SCAF8 PE=1 SV=1	1.917	1	1	1	1	1271	140.4	8.29	2.15	SCAF8	RNA metabolism OR transcription;other metabolic processes;other biological processes	nucleus;other cell component	nucleic acid binding activity;other molecular function	6680053
High	Q9Y5S9	RNA-binding protein 8A OS=Homo sapiens OX=9606 GN=RBM8A PE=1 SV=1	1.899	5	1	1	1	174	19.9	5.72	1.65	RBM8A	RNA metabolism OR transcription;other metabolic processes;transport;other biological processes	cytosol;nucleus;other cell component	nucleic acid binding activity	9621299
High	Q96QC0	Serine/threonine-protein phosphatase 1 regulatory subunit 10 OS=Homo sapiens OX=9606 GN=PPP1R10 PE=1 SV=1	1.89	1	1	1	1	940	99	9.17	1.78	PPP1R10	transport;other biological processes	nucleus;other cell component	enzyme regulator activity;nucleic acid binding activity;other molecular function	5.91103e+06
High	P24666	Low molecular weight phosphotyrosine protein phosphatase OS=Homo sapiens OX=9606 GN=ACP1 PE=1 SV=3	1.879	7	1	1	1	158	18	6.74	2.16	ACP1	protein metabolism;other metabolic processes	plasma membrane;other membranes;cytosol;other cell component	other molecular function	15295607
High	Q9NUL3	Double-stranded RNA-binding protein Staufen homolog 2 OS=Homo sapiens OX=9606 GN=STAU2 PE=1 SV=2	1.863	2	1	1	1	570	62.6	9.61	0	STAU2	stress response;transport;developmental processes;other biological processes	other membranes;cytoskeleton;ER/Golgi;nucleus;other cell component	cytoskeletal activity;translation activity;nucleic acid binding activity;other molecular function	6605195
High	Q9BU76	Multiple myeloma tumor-associated protein 2 OS=Homo sapiens OX=9606 GN=MMTAG2 PE=1 SV=1	1.83	5	1	1	1	263	29.4	10.02	1.71	MMTAG2		non-structural extracellular;other cell component		9580510
High	P14174	Macrophage migration inhibitory factor OS=Homo sapiens OX=9606 GN=MIF PE=1 SV=4	1.818	8	1	1	1	115	12.5	7.88	1.66	MIF	cell organization and biogenesis;other metabolic processes;stress response;signal transduction;other biological processes	non-structural extracellular;plasma membrane;other membranes;cytosol;nucleus;other cell component	signal transduction activity or receptor binding;other molecular function	16608081
High	Q99873	Protein arginine N-methyltransferase 1 OS=Homo sapiens OX=9606 GN=PRMT1 PE=1 SV=3	1.812	4	1	1	1	371	42.4	5.35	1.99	PRMT1	cell organization and biogenesis;protein metabolism;RNA metabolism OR transcription;other metabolic processes;developmental processes;signal transduction;other biological processes	cytosol;nucleus;other cell component	nucleic acid binding activity;other molecular function	4.81504e+06
High	O95409	Zinc finger protein ZIC 2 OS=Homo sapiens OX=9606 GN=ZIC2 PE=1 SV=2	1.78	2	1	1	1	532	55	8.41	0	ZIC2	RNA metabolism OR transcription;developmental processes;other biological processes	nucleus;other cell component	nucleic acid binding activity;other molecular function	8460824
High	P78332	RNA-binding protein 6 OS=Homo sapiens OX=9606 GN=RBM6 PE=1 SV=5	1.777	1	1	1	1	1123	128.6	6.32	2.36	RBM6	RNA metabolism OR transcription;other metabolic processes	nucleus	nucleic acid binding activity	3.3157e+06
High	Q9BY77	Polymerase delta-interacting protein 3 OS=Homo sapiens OX=9606 GN=POLDIP3 PE=1 SV=2	1.716	3	1	1	1	421	46.1	9.99	2.18	POLDIP3	other metabolic processes;transport;other biological processes	cytosol;nucleus;other cell component	nucleic acid binding activity;other molecular function	5.12125e+06
High	Q5T9A4	ATPase family AAA domain-containing protein 3B OS=Homo sapiens OX=9606 GN=ATAD3B PE=1 SV=1	1.699	1	1	1	1	648	72.5	9.2	2.05	ATAD3B	cell organization and biogenesis	plasma membrane;other membranes;mitochondrion	other molecular function	5072701
High	O43474	Krueppel-like factor 4 OS=Homo sapiens OX=9606 GN=KLF4 PE=1 SV=3	1.673	4	1	1	1	513	54.6	8.37	1.77	KLF4	cell-cell signaling;RNA metabolism OR transcription;other metabolic processes;stress response;developmental processes;signal transduction;other biological processes	cytosol;cytoskeleton;nucleus;other cell component	nucleic acid binding activity;other molecular function	12735897
High	Q96DH6	RNA-binding protein Musashi homolog 2 OS=Homo sapiens OX=9606 GN=MSI2 PE=1 SV=1	1.66	5	1	1	1	328	35.2	8.48	1.69	MSI2	developmental processes;other biological processes	cytosol;other cell component	nucleic acid binding activity;other molecular function	5848649
High	Q8NC51	Plasminogen activator inhibitor 1 RNA-binding protein OS=Homo sapiens OX=9606 GN=SERBP1 PE=1 SV=2	1.634	4	1	1	1	408	44.9	8.65	0	SERBP1	cell organization and biogenesis;other biological processes	cytosol;nucleus;other cell component	translation activity;nucleic acid binding activity;other molecular function	18192646
High	Q14966	Zinc finger protein 638 OS=Homo sapiens OX=9606 GN=ZNF638 PE=1 SV=2	1.628	1	1	1	1	1978	220.5	6.38	0	ZNF638	RNA metabolism OR transcription;other metabolic processes;other biological processes	nucleus;other cell component	nucleic acid binding activity;other molecular function
High	P05156	Complement factor I OS=Homo sapiens OX=9606 GN=CFI PE=1 SV=2	1.599	1	1	1	1	583	65.7	7.5	0	CFI	protein metabolism;stress response;transport;other biological processes	non-structural extracellular;other membranes;other cell component	other molecular function	14055085
High	P17509	Homeobox protein Hox-B6 OS=Homo sapiens OX=9606 GN=HOXB6 PE=1 SV=4	1.568	6	1	1	1	224	25.4	8.21	1.86	HOXB6	RNA metabolism OR transcription;developmental processes;other biological processes	nucleus;other cell component	nucleic acid binding activity;other molecular function	10851673
High	P49207	60S ribosomal protein L34 OS=Homo sapiens OX=9606 GN=RPL34 PE=1 SV=3	1.541	7	1	1	1	117	13.3	11.47	1.89	RPL34	protein metabolism;other metabolic processes	cytosol;ER/Golgi;translational apparatus;nucleus;other cell component	nucleic acid binding activity;other molecular function	16476280
High	Q9BUT9	MAPK regulated corepressor interacting protein 2 OS=Homo sapiens OX=9606 GN=MCRIP2 PE=1 SV=2	1.507	7	1	1	1	160	17.8	9.41	0	MCRIP2		nucleus;other cell component		4837824
High	P00747	Plasminogen OS=Homo sapiens OX=9606 GN=PLG PE=1 SV=2	1.475	1	1	1	1	810	90.5	7.24	1.68	PLG	cell organization and biogenesis;protein metabolism;stress response;other biological processes	non-structural extracellular;plasma membrane;other membranes;other cell component	signal transduction activity or receptor binding;other molecular function	5.8961e+06
High	Q96HP0	Dedicator of cytokinesis protein 6 OS=Homo sapiens OX=9606 GN=DOCK6 PE=1 SV=3	1.395	1	1	11	1	2047	229.4	6.74	10.77	DOCK6	signal transduction;other biological processes	cytosol;other cell component	enzyme regulator activity	10174592566
High	Q53GQ0	Very-long-chain 3-oxoacyl-CoA reductase OS=Homo sapiens OX=9606 GN=HSD17B12 PE=1 SV=2	1.383	5	1	1	1	312	34.3	9.32	0	HSD17B12	cell organization and biogenesis;other metabolic processes;other biological processes	extracellular matrix;other membranes;ER/Golgi	other molecular function
High	B9A064	Immunoglobulin lambda-like polypeptide 5 OS=Homo sapiens OX=9606 GN=IGLL5 PE=2 SV=2	1.365	4	1	3	1	214	23	8.84	5.22	IGLL5		plasma membrane;other membranes		42875192
High	Q9NQ29	Putative RNA-binding protein Luc7-like 1 OS=Homo sapiens OX=9606 GN=LUC7L PE=1 SV=1	1.327	2	1	1	1	371	43.7	9.92	0	LUC7L	cell organization and biogenesis;RNA metabolism OR transcription;other metabolic processes;other biological processes	nucleus	nucleic acid binding activity;other molecular function	3.9746e+06
Medium	P49327	Fatty acid synthase OS=Homo sapiens OX=9606 GN=FASN PE=1 SV=3	1.301	0	1	1	1	2511	273.3	6.44	1.96	FASN	other metabolic processes;stress response;other biological processes	plasma membrane;other membranes;cytosol;ER/Golgi;other cell component	other molecular function	7.35091e+06
Medium	P0C7X3	Putative cyclin-Y-like protein 3 OS=Homo sapiens OX=9606 GN=CCNYL3 PE=3 SV=1	1.298	4	1	1	1	344	39.1	7.53	1.64	CCNYL3	other biological processes	plasma membrane;other membranes	enzyme regulator activity	145595120
Medium	P11166	Solute carrier family 2, facilitated glucose transporter member 1 OS=Homo sapiens OX=9606 GN=SLC2A1 PE=1 SV=2	1.283	2	1	1	1	492	54	8.72	1.87	SLC2A1	cell organization and biogenesis;other metabolic processes;stress response;transport;developmental processes;other biological processes	plasma membrane;other membranes;cytosol;cytoskeleton;ER/Golgi;nucleus;other cell component	transporter activity;other molecular function	7.16366e+06
Medium	Q96QZ7	Membrane-associated guanylate kinase, WW and PDZ domain-containing protein 1 OS=Homo sapiens OX=9606 GN=MAGI1 PE=1 SV=3	1.259	1	1	1	1	1491	164.5	7.58	2.42	MAGI1	cell adhesion;cell organization and biogenesis;signal transduction;other biological processes	plasma membrane;other membranes;nucleus;other cell component	cytoskeletal activity;other molecular function	24622436
Medium	Q7Z5M8	Protein ABHD12B OS=Homo sapiens OX=9606 GN=ABHD12B PE=1 SV=1	1.224	2	1	1	1	362	40.8	8.28	0	ABHD12B	other metabolic processes	other membranes;ER/Golgi	other molecular function	7346003
Medium	P07858	Cathepsin B OS=Homo sapiens OX=9606 GN=CTSB PE=1 SV=3	1.19	3	1	1	1	339	37.8	6.3	1.63	CTSB	protein metabolism;other metabolic processes;other biological processes	non-structural extracellular;plasma membrane;other membranes;other cytoplasmic organelle;other cell component	other molecular function	5842055
Medium	Q9UPQ9	Trinucleotide repeat-containing gene 6B protein OS=Homo sapiens OX=9606 GN=TNRC6B PE=1 SV=4	1.189	1	1	1	1	1833	193.9	6.76	0	TNRC6B	other biological processes	cytosol;nucleus;other cell component		1.56842e+06
Medium	A0A0A0MS15	Immunoglobulin heavy variable 3-49 OS=Homo sapiens OX=9606 GN=IGHV3-49 PE=3 SV=1	1.165	9	1	1	1	119	13	8.62	2.01	IGHV3-49	other biological processes	non-structural extracellular;plasma membrane;other membranes;other cell component		16066391
Medium	P49407	Beta-arrestin-1 OS=Homo sapiens OX=9606 GN=ARRB1 PE=1 SV=2	1.135	4	1	1	1	418	47	6.2	0	ARRB1	cell organization and biogenesis;protein metabolism;RNA metabolism OR transcription;other metabolic processes;transport;signal transduction;other biological processes	plasma membrane;other membranes;cytosol;ER/Golgi;nucleus;other cytoplasmic organelle;other cell component	signal transduction activity or receptor binding;enzyme regulator activity;other molecular function	3.82841e+06
Medium	Q9P021	Cysteine-rich PDZ-binding protein OS=Homo sapiens OX=9606 GN=CRIPT PE=1 SV=1	1.105	11	1	1	1	101	11.2	9.47	1.73	CRIPT	cell organization and biogenesis;RNA metabolism OR transcription;other metabolic processes;other biological processes	nucleus;other cell component	cytoskeletal activity;other molecular function	13021611
Medium	Q6XZF7	Dynamin-binding protein OS=Homo sapiens OX=9606 GN=DNMBP PE=1 SV=1	1.104	1	1	1	1	1577	177.2	5.39	1.76	DNMBP	cell organization and biogenesis;signal transduction;other biological processes	cytosol;cytoskeleton;ER/Golgi;other cell component	enzyme regulator activity	8875467
Medium	A6NMY6	Putative annexin A2-like protein OS=Homo sapiens OX=9606 GN=ANXA2P2 PE=5 SV=2	1.087	3	1	1	1	339	38.6	6.95	1.66	ANXA2P2	transport	non-structural extracellular;extracellular matrix;plasma membrane;other membranes;nucleus;other cell component	transporter activity;enzyme regulator activity;cytoskeletal activity;other molecular function	5.41891e+06
Medium	Q99996	A-kinase anchor protein 9 OS=Homo sapiens OX=9606 GN=AKAP9 PE=1 SV=4	1.082	0	1	1	1	3907	452.7	4.98	1.95	AKAP9	cell-cell signaling;cell organization and biogenesis;signal transduction;other biological processes	plasma membrane;other membranes;cytosol;cytoskeleton;ER/Golgi;other cell component	signal transduction activity or receptor binding;nucleic acid binding activity;other molecular function	214346096
Medium	P35268	60S ribosomal protein L22 OS=Homo sapiens OX=9606 GN=RPL22 PE=1 SV=2	1.072	9	1	1	1	128	14.8	9.19	1.8	RPL22	protein metabolism;other metabolic processes;other biological processes	cytosol;translational apparatus;nucleus;other cell component	other molecular function	33407542
Medium	O00483	Cytochrome c oxidase subunit NDUFA4 OS=Homo sapiens OX=9606 GN=NDUFA4 PE=1 SV=1	1.062	15	1	1	1	81	9.4	9.38	2.08	NDUFA4	other metabolic processes;transport;other biological processes	other membranes;mitochondrion	transporter activity;other molecular function	6530214
Medium	P57679	EvC complex member EVC OS=Homo sapiens OX=9606 GN=EVC PE=1 SV=1	1.06	1	1	1	1	992	111.9	6.73	1.64	EVC	developmental processes;signal transduction;other biological processes	plasma membrane;other membranes;cytoskeleton;other cell component		91494504
Medium	P01859	Immunoglobulin heavy constant gamma 2 OS=Homo sapiens OX=9606 GN=IGHG2 PE=1 SV=2	1.057	5	1	1	1	326	35.9	7.59	1.86
Medium	P46778	60S ribosomal protein L21 OS=Homo sapiens OX=9606 GN=RPL21 PE=1 SV=2	1.007	5	1	1	1	160	18.6	10.49	1.65	RPL21	protein metabolism;other metabolic processes	cytosol;ER/Golgi;translational apparatus;other cell component	other molecular function	13829161
Medium	Q9UQ35	Serine/arginine repetitive matrix protein 2 OS=Homo sapiens OX=9606 GN=SRRM2 PE=1 SV=2	1.004	0	1	1	1	2752	299.4	12.06	0	SRRM2	RNA metabolism OR transcription;other metabolic processes	nucleus	nucleic acid binding activity;other molecular function	3999484
Medium	O94812	BAI1-associated protein 3 OS=Homo sapiens OX=9606 GN=BAIAP3 PE=1 SV=2	0.997	2	1	1	1	1187	131.8	6.37	0	BAIAP3	cell organization and biogenesis;transport;signal transduction;other biological processes	plasma membrane;other membranes;cytosol;ER/Golgi;other cytoplasmic organelle;other cell component	other molecular function	15783007
Medium	P17987	T-complex protein 1 subunit alpha OS=Homo sapiens OX=9606 GN=TCP1 PE=1 SV=1	0.996	2	1	1	1	556	60.3	6.11	0	TCP1	cell organization and biogenesis;transport;other biological processes	cytosol;cytoskeleton;ER/Golgi;other cell component	other molecular function	4.17201e+06
Medium	Q9H2U1	ATP-dependent DNA/RNA helicase DHX36 OS=Homo sapiens OX=9606 GN=DHX36 PE=1 SV=2	0.993	2	1	1	1	1008	114.7	7.68	0	DHX36	cell organization and biogenesis;RNA metabolism OR transcription;stress response;other biological processes	cytosol;mitochondrion;nucleus;other cell component	nucleic acid binding activity;other molecular function	13122543
Medium	O95258	Brain mitochondrial carrier protein 1 OS=Homo sapiens OX=9606 GN=SLC25A14 PE=2 SV=1	0.975	7	1	1	1	325	36.2	9.64	0	SLC25A14	other metabolic processes;transport	plasma membrane;other membranes;mitochondrion	transporter activity	8603124736
Medium	Q8TB72	Pumilio homolog 2 OS=Homo sapiens OX=9606 GN=PUM2 PE=1 SV=2	0.934	1	1	1	1	1066	114.1	7.08	1.67	PUM2	cell organization and biogenesis;RNA metabolism OR transcription;other metabolic processes;developmental processes;other biological processes	other membranes;cytosol;nucleus;other cell component	nucleic acid binding activity	13666871

## Sheet: EV
Protein FDR Confidence: Combined	Accession	Description	Sum PEP Score	Coverage [%]	# Peptides	# PSMs	# Unique Peptides	# AAs	MW [kDa]	calc. pI	Score Sequest HT: Sequest HT	Gene Symbol	Biological Process	Cellular Component	Molecular Function	Abundances (Normalized): F4: Sample	Modifications
High	O15027	Protein transport protein Sec16A OS=Homo sapiens OX=9606 GN=SEC16A PE=1 SV=4	314.861	45	67	122	67	2357	251.7	5.8	370.16	SEC16A	cell organization and biogenesis;other metabolic processes;stress response;transport;other biological processes	other membranes;cytosol;ER/Golgi;other cell component		7323050908
High	Q92499	ATP-dependent RNA helicase DDX1 OS=Homo sapiens OX=9606 GN=DDX1 PE=1 SV=2	226.052	64	44	119	44	740	82.4	7.23	338.62	DDX1	cell organization and biogenesis;DNA metabolism;RNA metabolism OR transcription;other metabolic processes;stress response;other biological processes	cytosol;mitochondrion;nucleus;other cell component	nucleic acid binding activity;other molecular function	9224591918
High	Q8WWM7	Ataxin-2-like protein OS=Homo sapiens OX=9606 GN=ATXN2L PE=1 SV=2	194.854	39	35	98	35	1075	113.3	8.59	311.28	ATXN2L	cell organization and biogenesis;RNA metabolism OR transcription;other metabolic processes	other membranes;cytosol;nucleus;other cell component	nucleic acid binding activity	1.11033e+10	Acetyl [N-Term]
High	P11940	Polyadenylate-binding protein 1 OS=Homo sapiens OX=9606 GN=PABPC1 PE=1 SV=2	173.687	48	29	89	20	636	70.6	9.5	266.8	PABPC1	RNA metabolism OR transcription;other metabolic processes;other biological processes	cytosol;nucleus;other cell component	nucleic acid binding activity	9.26551e+09
High	O00571	ATP-dependent RNA helicase DDX3X OS=Homo sapiens OX=9606 GN=DDX3X PE=1 SV=3	135.278	54	34	63	9	662	73.2	7.18	175.31	DDX3X	cell-cell signaling;cell cycle OR cell proliferation;cell organization and biogenesis;protein metabolism;RNA metabolism OR transcription;other metabolic processes;stress response;signal transduction;other biological processes	non-structural extracellular;plasma membrane;other membranes;cytosol;cytoskeleton;nucleus;other cell component	enzyme regulator activity;cytoskeletal activity;translation activity;nucleic acid binding activity;other molecular function	6537428789
High	Q7Z417	FMR1-interacting protein NUFIP2 OS=Homo sapiens OX=9606 GN=NUFIP2 PE=1 SV=1	134.11	49	23	74	23	695	76.1	8.7	202.75	NUFIP2		cytosol;translational apparatus;nucleus;other cell component	nucleic acid binding activity	9433680340
High	Q13310	Polyadenylate-binding protein 4 OS=Homo sapiens OX=9606 GN=PABPC4 PE=1 SV=1	127.105	45	29	58	20	644	70.7	9.26	171.7	PABPC4	protein metabolism;RNA metabolism OR transcription;other metabolic processes;stress response;other biological processes	cytosol;nucleus;other cell component	nucleic acid binding activity	5484789793
High	Q9Y3I0	RNA-splicing ligase RtcB homolog OS=Homo sapiens OX=9606 GN=RTCB PE=1 SV=1	123.347	50	23	60	23	505	55.2	7.23	165.92	RTCB	RNA metabolism OR transcription;other metabolic processes;developmental processes;other biological processes	other membranes;cytosol;ER/Golgi;nucleus;other cell component	cytoskeletal activity;other molecular function	5.91556e+09
High	Q12906	Interleukin enhancer-binding factor 3 OS=Homo sapiens OX=9606 GN=ILF3 PE=1 SV=3	120.895	41	30	56	24	894	95.3	8.76	141.31	ILF3	protein metabolism;other metabolic processes;stress response;other biological processes	mitochondrion;nucleus;other cell component	nucleic acid binding activity;other molecular function	2648517481
High	Q9Y2W1	Thyroid hormone receptor-associated protein 3 OS=Homo sapiens OX=9606 GN=THRAP3 PE=1 SV=2	118	30	26	46	25	955	108.6	10.15	142.79	THRAP3	RNA metabolism OR transcription;other metabolic processes;other biological processes	nucleus	nucleic acid binding activity;other molecular function	4.67123e+09
High	O15523	ATP-dependent RNA helicase DDX3Y OS=Homo sapiens OX=9606 GN=DDX3Y PE=1 SV=2	113.351	43	28	51	3	660	73.1	7.55	142.87	DDX3Y	other biological processes	cytosol;nucleus;other cell component	nucleic acid binding activity;other molecular function	69242729
High	P51114	RNA-binding protein FXR1 OS=Homo sapiens OX=9606 GN=FXR1 PE=1 SV=3	112.41	50	24	34	23	621	69.7	6.15	114.39	FXR1	cell organization and biogenesis;developmental processes;other biological processes	cytosol;cytoskeleton;nucleus;other cell component	nucleic acid binding activity;other molecular function	8277543510
High	Q8NCA5	Protein FAM98A OS=Homo sapiens OX=9606 GN=FAM98A PE=1 SV=2	109.061	40	15	39	12	518	55.2	8.95	141.98	FAM98A	protein metabolism;RNA metabolism OR transcription;other metabolic processes;other biological processes	nucleus;other cell component	other molecular function	5483628084
High	Q13283	Ras GTPase-activating protein-binding protein 1 OS=Homo sapiens OX=9606 GN=G3BP1 PE=1 SV=1	102.399	51	17	49	17	466	52.1	5.52	142.01	G3BP1	cell organization and biogenesis;stress response;signal transduction;other biological processes	cytosol;nucleus;other cell component	translation activity;nucleic acid binding activity;other molecular function	2.65537e+09
High	P31943	Heterogeneous nuclear ribonucleoprotein H OS=Homo sapiens OX=9606 GN=HNRNPH1 PE=1 SV=4	100.946	52	15	53	9	449	49.2	6.3	166.43	HNRNPH1	RNA metabolism OR transcription;other metabolic processes;other biological processes	cytosol;nucleus;other cell component	nucleic acid binding activity;other molecular function	4.86791e+09	Acetyl [N-Term]
High	Q9Y224	RNA transcription, translation and transport factor protein OS=Homo sapiens OX=9606 GN=RTRAF PE=1 SV=1	91.224	67	16	41	16	244	28.1	6.65	132.44	RTRAF	RNA metabolism OR transcription;other metabolic processes;transport;other biological processes	cytosol;cytoskeleton;nucleus;other cell component	nucleic acid binding activity;other molecular function	5068918626
High	P22626	Heterogeneous nuclear ribonucleoproteins A2/B1 OS=Homo sapiens OX=9606 GN=HNRNPA2B1 PE=1 SV=2	84.399	45	17	36	13	353	37.4	8.95	92.6	HNRNPA2B1	cell organization and biogenesis;RNA metabolism OR transcription;other metabolic processes;transport;other biological processes	non-structural extracellular;nucleus;other cell component	nucleic acid binding activity;other molecular function	1921915474
High	Q9UN86	Ras GTPase-activating protein-binding protein 2 OS=Homo sapiens OX=9606 GN=G3BP2 PE=1 SV=2	82.166	45	16	39	16	482	54.1	5.55	108.66	G3BP2	cell organization and biogenesis;stress response;transport;signal transduction;other biological processes	cytosol;other cell component	nucleic acid binding activity;other molecular function	3288381912
High	O60506	Heterogeneous nuclear ribonucleoprotein Q OS=Homo sapiens OX=9606 GN=SYNCRIP PE=1 SV=2	81.58	42	21	33	16	623	69.6	8.59	86.82	SYNCRIP	RNA metabolism OR transcription;other metabolic processes;stress response;other biological processes	cytosol;ER/Golgi;nucleus;other cell component	nucleic acid binding activity	1387082827
High	P04264	Keratin, type II cytoskeletal 1 OS=Homo sapiens OX=9606 GN=KRT1 PE=1 SV=6	79.2	46	21	25	18	644	66	8.12	74.9	KRT1	cell organization and biogenesis;protein metabolism;other metabolic processes;stress response;other biological processes	non-structural extracellular;plasma membrane;other membranes;cytosol;cytoskeleton;other cell component	bone, tooth or skin structural activity;other molecular function	1688744619
High	Q9NYF8	Bcl-2-associated transcription factor 1 OS=Homo sapiens OX=9606 GN=BCLAF1 PE=1 SV=2	77.204	27	20	34	19	920	106.1	9.98	89.73	BCLAF1	RNA metabolism OR transcription;stress response;other biological processes	nucleus;other cell component	nucleic acid binding activity;other molecular function	2.08214e+09
High	P52272	Heterogeneous nuclear ribonucleoprotein M OS=Homo sapiens OX=9606 GN=HNRNPM PE=1 SV=3	76.974	45	27	36	27	730	77.5	8.7	85.45	HNRNPM	RNA metabolism OR transcription;other metabolic processes	nucleus;other cell component	nucleic acid binding activity;other molecular function	1114902621
High	P09651	Heterogeneous nuclear ribonucleoprotein A1 OS=Homo sapiens OX=9606 GN=HNRNPA1 PE=1 SV=5	76.666	39	15	31	11	372	38.7	9.13	82.29	HNRNPA1	cell organization and biogenesis;protein metabolism;RNA metabolism OR transcription;other metabolic processes;stress response;transport;other biological processes	cytosol;nucleus;other cell component	nucleic acid binding activity;other molecular function	1257756534
High	P0DMV9	Heat shock 70 kDa protein 1B OS=Homo sapiens OX=9606 GN=HSPA1B PE=1 SV=1	75.286	37	21	33	13	641	70	5.66	85.93	HSPA1B	RNA metabolism OR transcription;other metabolic processes;stress response;other biological processes	non-structural extracellular;cytosol;cytoskeleton;mitochondrion;ER/Golgi;nucleus;other cell component	signal transduction activity or receptor binding;other molecular function	2.30998e+09
High	Q92804	TATA-binding protein-associated factor 2N OS=Homo sapiens OX=9606 GN=TAF15 PE=1 SV=1	70.895	22	9	26	7	592	61.8	8.02	71.83	TAF15	RNA metabolism OR transcription;other metabolic processes;other biological processes	nucleus;other cell component	nucleic acid binding activity;other molecular function	3782501663
High	Q08211	ATP-dependent RNA helicase A OS=Homo sapiens OX=9606 GN=DHX9 PE=1 SV=4	70.169	22	22	26	22	1270	140.9	6.84	65.42	DHX9	cell organization and biogenesis;DNA metabolism;RNA metabolism OR transcription;other metabolic processes;stress response;transport;other biological processes	cytosol;cytoskeleton;translational apparatus;nucleus;other cell component	translation activity;nucleic acid binding activity;other molecular function	1586136992
High	P35527	Keratin, type I cytoskeletal 9 OS=Homo sapiens OX=9606 GN=KRT9 PE=1 SV=3	67.659	36	16	23	15	623	62	5.24	68.49	KRT9	cell organization and biogenesis;other biological processes	cytosol;cytoskeleton	cytoskeletal activity	738171216
High	P52597	Heterogeneous nuclear ribonucleoprotein F OS=Homo sapiens OX=9606 GN=HNRNPF PE=1 SV=3	66.462	45	11	24	9	415	45.6	5.58	72.85	HNRNPF	RNA metabolism OR transcription;other metabolic processes;other biological processes	plasma membrane;other membranes;cytosol;nucleus;other cell component	nucleic acid binding activity	709725930
High	Q00839	Heterogeneous nuclear ribonucleoprotein U OS=Homo sapiens OX=9606 GN=HNRNPU PE=1 SV=6	64.676	26	17	27	17	825	90.5	6	77.29	HNRNPU	cell cycle OR cell proliferation;cell organization and biogenesis;RNA metabolism OR transcription;other metabolic processes;transport;developmental processes;other biological processes	cytosol;cytoskeleton;nucleus;other cell component	cytoskeletal activity;nucleic acid binding activity;other molecular function	1494282056
High	Q9HCE1	Helicase MOV-10 OS=Homo sapiens OX=9606 GN=MOV10 PE=1 SV=2	63.404	28	21	25	21	1003	113.6	8.82	69.6	MOV10	stress response;other biological processes	cytosol;nucleus;other cell component	nucleic acid binding activity;other molecular function	545462638
High	P13645	Keratin, type I cytoskeletal 10 OS=Homo sapiens OX=9606 GN=KRT10 PE=1 SV=6	62.59	45	20	26	17	584	58.8	5.21	65.41	KRT10	cell organization and biogenesis;protein metabolism;other metabolic processes;other biological processes	plasma membrane;cytosol;cytoskeleton;other cell component	bone, tooth or skin structural activity;other molecular function	1185123366
High	Q14247	Src substrate cortactin OS=Homo sapiens OX=9606 GN=CTTN PE=1 SV=2	61.73	44	20	31	20	550	61.5	5.4	86.92	CTTN	cell adhesion;cell organization and biogenesis;transport;developmental processes;signal transduction;other biological processes	plasma membrane;other membranes;cytosol;cytoskeleton;ER/Golgi;other cell component	other molecular function	2014143200
High	P51116	RNA-binding protein FXR2 OS=Homo sapiens OX=9606 GN=FXR2 PE=1 SV=2	60.791	33	15	18	13	673	74.2	6.23	49.62	FXR2	developmental processes;other biological processes	cytosol;nucleus;other cell component	nucleic acid binding activity;other molecular function	5.13588e+08
High	P11142	Heat shock cognate 71 kDa protein OS=Homo sapiens OX=9606 GN=HSPA8 PE=1 SV=1	60.757	35	19	29	15	646	70.9	5.52	84.17	HSPA8	cell organization and biogenesis;protein metabolism;RNA metabolism OR transcription;other metabolic processes;stress response;transport;other biological processes	non-structural extracellular;plasma membrane;other membranes;cytosol;nucleus;other cytoplasmic organelle;other cell component	signal transduction activity or receptor binding;other molecular function	878949669
High	P67809	Y-box-binding protein 1 OS=Homo sapiens OX=9606 GN=YBX1 PE=1 SV=3	60.72	50	11	25	7	324	35.9	9.88	75.51	YBX1	RNA metabolism OR transcription;other metabolic processes;transport;developmental processes;other biological processes	non-structural extracellular;plasma membrane;other membranes;cytosol;ER/Golgi;nucleus;other cell component	nucleic acid binding activity;other molecular function	1869874866
High	P51991	Heterogeneous nuclear ribonucleoprotein A3 OS=Homo sapiens OX=9606 GN=HNRNPA3 PE=1 SV=2	60.533	40	16	34	14	378	39.6	9.01	87.84	HNRNPA3	RNA metabolism OR transcription;other metabolic processes;transport	nucleus;other cell component	transporter activity;nucleic acid binding activity	1.81119e+09	Acetyl [N-Term]
High	Q92841	Probable ATP-dependent RNA helicase DDX17 OS=Homo sapiens OX=9606 GN=DDX17 PE=1 SV=2	60.462	33	21	29	15	729	80.2	8.27	74.77	DDX17	RNA metabolism OR transcription;other metabolic processes;stress response;signal transduction;other biological processes	cytosol;nucleus;other cell component	nucleic acid binding activity;other molecular function	1008957510
High	Q92900	Regulator of nonsense transcripts 1 OS=Homo sapiens OX=9606 GN=UPF1 PE=1 SV=2	58.348	25	21	23	21	1129	124.3	6.61	55.45	UPF1	cell cycle OR cell proliferation;cell organization and biogenesis;DNA metabolism;RNA metabolism OR transcription;other metabolic processes;stress response;transport;other biological processes	cytosol;nucleus;other cell component	nucleic acid binding activity;other molecular function	352584730
High	P17066	Heat shock 70 kDa protein 6 OS=Homo sapiens OX=9606 GN=HSPA6 PE=1 SV=2	58.095	32	18	28	9	643	71	6.14	71.28	HSPA6	stress response;other biological processes	non-structural extracellular;cytosol;cytoskeleton;nucleus;other cell component	other molecular function	142581929
High	P31942	Heterogeneous nuclear ribonucleoprotein H3 OS=Homo sapiens OX=9606 GN=HNRNPH3 PE=1 SV=2	56.515	56	11	19	10	346	36.9	6.87	58.8	HNRNPH3	RNA metabolism OR transcription;other metabolic processes;other biological processes	nucleus;other cell component		1.06511e+09
High	Q9Y520	Protein PRRC2C OS=Homo sapiens OX=9606 GN=PRRC2C PE=1 SV=4	56.206	10	21	24	21	2896	316.7	9.13	50.74	PRRC2C	cell organization and biogenesis;other biological processes	cytosol;other cell component		5.25686e+08
High	P55795	Heterogeneous nuclear ribonucleoprotein H2 OS=Homo sapiens OX=9606 GN=HNRNPH2 PE=1 SV=1	55.784	44	13	26	8	449	49.2	6.3	74.18	HNRNPH2	other biological processes	cytosol;nucleus;other cell component		376864916
High	P68371	Tubulin beta-4B chain OS=Homo sapiens OX=9606 GN=TUBB4B PE=1 SV=1	54.207	53	15	19	3	445	49.8	4.89	56.15	TUBB4B	cell cycle OR cell proliferation;cell organization and biogenesis;stress response	non-structural extracellular;cytosol;cytoskeleton;other cytoplasmic organelle;other cell component	signal transduction activity or receptor binding;cytoskeletal activity;nucleic acid binding activity;other molecular function	701962868
High	O14647	Chromodomain-helicase-DNA-binding protein 2 OS=Homo sapiens OX=9606 GN=CHD2 PE=1 SV=2	52.339	15	22	24	15	1828	211.2	8.1	37.26	CHD2	cell organization and biogenesis;other metabolic processes;stress response;other biological processes	nucleus;other cell component	nucleic acid binding activity;other molecular function	3.86885e+08
High	Q9NZB2	Constitutive coactivator of PPAR-gamma-like protein 1 OS=Homo sapiens OX=9606 GN=FAM120A PE=1 SV=2	52.256	20	15	20	15	1118	121.8	8.88	50.72	FAM120A		plasma membrane;other membranes;cytosol;nucleus		374729993
High	Q6PKG0	La-related protein 1 OS=Homo sapiens OX=9606 GN=LARP1 PE=1 SV=2	52.223	24	22	29	22	1096	123.4	8.82	66.66	LARP1	cell cycle OR cell proliferation;protein metabolism;other metabolic processes;stress response;signal transduction;other biological processes	cytosol;other cell component	translation activity;nucleic acid binding activity;other molecular function	6.54066e+08
High	P07437	Tubulin beta chain OS=Homo sapiens OX=9606 GN=TUBB PE=1 SV=2	50.92	56	15	18	3	444	49.6	4.89	53.38	TUBB	cell cycle OR cell proliferation;cell organization and biogenesis;stress response;transport;other biological processes	non-structural extracellular;other membranes;cytosol;cytoskeleton;nucleus;other cytoplasmic organelle;other cell component	signal transduction activity or receptor binding;cytoskeletal activity;other molecular function	129510732
High	Q14444	Caprin-1 OS=Homo sapiens OX=9606 GN=CAPRIN1 PE=1 SV=2	49.901	31	15	18	15	709	78.3	5.25	45.58	CAPRIN1	cell organization and biogenesis;other biological processes	cytosol;other cell component	nucleic acid binding activity;other molecular function	1217577077
High	P26196	Probable ATP-dependent RNA helicase DDX6 OS=Homo sapiens OX=9606 GN=DDX6 PE=1 SV=2	49.741	51	16	18	16	483	54.4	8.66	43.26	DDX6	cell organization and biogenesis;developmental processes;other biological processes	cytosol;nucleus;other cell component	nucleic acid binding activity;other molecular function	594029689
High	P61978	Heterogeneous nuclear ribonucleoprotein K OS=Homo sapiens OX=9606 GN=HNRNPK PE=1 SV=1	49.711	49	15	22	15	463	50.9	5.54	62.27	HNRNPK	RNA metabolism OR transcription;other metabolic processes;signal transduction;other biological processes	cytoskeleton;nucleus;other cell component	nucleic acid binding activity;other molecular function	1330014225
High	Q06787	Fragile X messenger ribonucleoprotein 1 OS=Homo sapiens OX=9606 GN=FMR1 PE=1 SV=1	49.618	32	14	25	13	632	71.1	7.42	60.43	FMR1	cell organization and biogenesis;DNA metabolism;RNA metabolism OR transcription;other metabolic processes;stress response;transport;developmental processes;signal transduction;other biological processes	plasma membrane;other membranes;cytosol;nucleus;other cell component	cytoskeletal activity;translation activity;nucleic acid binding activity;other molecular function	524596398	Acetyl [N-Term]
High	P17844	Probable ATP-dependent RNA helicase DDX5 OS=Homo sapiens OX=9606 GN=DDX5 PE=1 SV=1	47.576	30	18	25	12	614	69.1	8.92	67.24	DDX5	RNA metabolism OR transcription;other metabolic processes;signal transduction;other biological processes	cytosol;nucleus;other cell component	nucleic acid binding activity;other molecular function	3.51826e+08
High	Q15637	Splicing factor 1 OS=Homo sapiens OX=9606 GN=SF1 PE=1 SV=4	47.444	21	9	19	9	639	68.3	8.98	61.84	SF1	cell organization and biogenesis;RNA metabolism OR transcription;other metabolic processes;developmental processes;other biological processes	translational apparatus;nucleus	nucleic acid binding activity;other molecular function	1727407716
High	Q9BUJ2	Heterogeneous nuclear ribonucleoprotein U-like protein 1 OS=Homo sapiens OX=9606 GN=HNRNPUL1 PE=1 SV=2	44.42	21	13	14	13	856	95.7	6.92	44.23	HNRNPUL1	RNA metabolism OR transcription;other metabolic processes;other biological processes	nucleus;other cell component	other molecular function	507902343
High	Q8IWX8	Calcium homeostasis endoplasmic reticulum protein OS=Homo sapiens OX=9606 GN=CHERP PE=1 SV=3	43.897	15	12	15	12	916	103.6	9.04	44.79	CHERP	RNA metabolism OR transcription;other metabolic processes;transport;developmental processes;other biological processes	other membranes;cytosol;ER/Golgi;nucleus;other cell component	other molecular function	424959444
High	P68104	Elongation factor 1-alpha 1 OS=Homo sapiens OX=9606 GN=EEF1A1 PE=1 SV=1	43.584	45	12	17	12	462	50.1	9.01	49.52	EEF1A1	protein metabolism;other metabolic processes;other biological processes	non-structural extracellular;plasma membrane;other membranes;cytosol;cytoskeleton;translational apparatus;nucleus;other cytoplasmic organelle;other cell component	nucleic acid binding activity;other molecular function	744913669
High	Q96PK6	RNA-binding protein 14 OS=Homo sapiens OX=9606 GN=RBM14 PE=1 SV=2	43.152	25	16	19	16	669	69.4	9.67	47.17	RBM14	cell organization and biogenesis;RNA metabolism OR transcription;other metabolic processes;stress response;signal transduction;other biological processes	nucleus;other cell component	other molecular function	820885626
High	O43390	Heterogeneous nuclear ribonucleoprotein R OS=Homo sapiens OX=9606 GN=HNRNPR PE=1 SV=1	42.371	23	13	17	8	633	70.9	8.13	41.73	HNRNPR	RNA metabolism OR transcription;other metabolic processes	ER/Golgi;nucleus;other cell component	nucleic acid binding activity	3.23908e+08
High	P05787	Keratin, type II cytoskeletal 8 OS=Homo sapiens OX=9606 GN=KRT8 PE=1 SV=7	41.562	33	16	20	14	483	53.7	5.59	49.61	KRT8	cell organization and biogenesis;stress response;developmental processes;signal transduction;other biological processes	plasma membrane;other membranes;cytosol;cytoskeleton;nucleus;other cell component	other molecular function	719460444
High	P15880	40S ribosomal protein S2 OS=Homo sapiens OX=9606 GN=RPS2 PE=1 SV=2	40.984	43	11	16	11	293	31.3	10.24	40.67	RPS2	protein metabolism;other metabolic processes;other biological processes	cytosol;translational apparatus;nucleus;other cell component	nucleic acid binding activity;other molecular function	837536046
High	P02768	Albumin OS=Homo sapiens OX=9606 GN=ALB PE=1 SV=2	39.796	16	11	48	11	609	69.3	6.28	120.49	ALB	stress response;other biological processes	non-structural extracellular;ER/Golgi;other cell component	nucleic acid binding activity;other molecular function	106779564262
High	P21291	Cysteine and glycine-rich protein 1 OS=Homo sapiens OX=9606 GN=CSRP1 PE=1 SV=3	39.773	59	8	13	8	193	20.6	8.57	37.01	CSRP1	cell organization and biogenesis;other biological processes	cytoskeleton;nucleus;other cell component	cytoskeletal activity;other molecular function	561718345
High	P43243	Matrin-3 OS=Homo sapiens OX=9606 GN=MATR3 PE=1 SV=2	38.551	17	12	15	12	847	94.6	6.25	37.28	MATR3	stress response;developmental processes;other biological processes	other membranes;nucleus	nucleic acid binding activity;other molecular function	322115210
High	Q12905	Interleukin enhancer-binding factor 2 OS=Homo sapiens OX=9606 GN=ILF2 PE=1 SV=2	38.029	31	10	18	10	390	43	5.26	48.76	ILF2	other biological processes	nucleus;other cell component	nucleic acid binding activity	1282634066
High	O15042	U2 snRNP-associated SURP motif-containing protein OS=Homo sapiens OX=9606 GN=U2SURP PE=1 SV=2	36.936	20	14	14	14	1029	118.2	8.47	34.37	U2SURP	RNA metabolism OR transcription;other metabolic processes	nucleus		8.10892e+08
High	P11021	Endoplasmic reticulum chaperone BiP OS=Homo sapiens OX=9606 GN=HSPA5 PE=1 SV=2	36.839	25	13	18	11	654	72.3	5.16	38.88	HSPA5	protein metabolism;other metabolic processes;stress response;transport;developmental processes;signal transduction;other biological processes	plasma membrane;other membranes;cytosol;mitochondrion;ER/Golgi;nucleus;other cell component	translation activity;other molecular function	2.72033e+08
High	O14646	Chromodomain-helicase-DNA-binding protein 1 OS=Homo sapiens OX=9606 GN=CHD1 PE=1 SV=2	35.476	9	15	17	8	1710	196.6	7.14	31.23	CHD1	cell organization and biogenesis;other biological processes	nucleus;other cell component	nucleic acid binding activity;other molecular function	8.30139e+07
High	P39023	60S ribosomal protein L3 OS=Homo sapiens OX=9606 GN=RPL3 PE=1 SV=2	35.47	32	11	14	11	403	46.1	10.18	34.41	RPL3	protein metabolism;other metabolic processes;other biological processes	cytosol;translational apparatus;nucleus;other cell component	nucleic acid binding activity;other molecular function	3.68518e+08
High	P14866	Heterogeneous nuclear ribonucleoprotein L OS=Homo sapiens OX=9606 GN=HNRNPL PE=1 SV=2	34.672	29	11	14	11	589	64.1	8.22	34.62	HNRNPL	RNA metabolism OR transcription;other metabolic processes;stress response;other biological processes	cytosol;nucleus;other cell component	nucleic acid binding activity	339757564
High	Q15717	ELAV-like protein 1 OS=Homo sapiens OX=9606 GN=ELAVL1 PE=1 SV=2	33.627	38	9	16	9	326	36.1	9.17	44.61	ELAVL1	cell organization and biogenesis;transport;other biological processes	cytosol;ER/Golgi;nucleus;other cell component	nucleic acid binding activity;other molecular function	555990616
High	P38919	Eukaryotic initiation factor 4A-III OS=Homo sapiens OX=9606 GN=EIF4A3 PE=1 SV=4	33.409	27	8	11	7	411	46.8	6.73	27.58	EIF4A3	RNA metabolism OR transcription;other metabolic processes;transport;developmental processes;other biological processes	cytosol;nucleus;other cell component	nucleic acid binding activity;other molecular function	279256684
High	Q99959	Plakophilin-2 OS=Homo sapiens OX=9606 GN=PKP2 PE=1 SV=2	33.234	14	10	11	10	881	97.4	9.33	28.48	PKP2	cell adhesion;cell-cell signaling;cell organization and biogenesis;developmental processes;other biological processes	plasma membrane;other membranes;cytoskeleton;nucleus;other cell component	other molecular function	160385608
High	P62701	40S ribosomal protein S4, X isoform OS=Homo sapiens OX=9606 GN=RPS4X PE=1 SV=2	33.21	50	12	15	12	263	29.6	10.15	40.99	RPS4X	protein metabolism;other metabolic processes;other biological processes	cytosol;translational apparatus;nucleus;other cell component	nucleic acid binding activity;other molecular function	710700216
High	Q15424	Scaffold attachment factor B1 OS=Homo sapiens OX=9606 GN=SAFB PE=1 SV=4	32.856	17	12	13	6	915	102.6	5.47	31.34	SAFB	cell organization and biogenesis;signal transduction;other biological processes	nucleus;other cell component	nucleic acid binding activity;other molecular function	318664818
High	P16989	Y-box-binding protein 3 OS=Homo sapiens OX=9606 GN=YBX3 PE=1 SV=4	32.842	21	6	14	2	372	40.1	9.77	45.87	YBX3	stress response;developmental processes;other biological processes	cytosol;nucleus;other cell component	translation activity;nucleic acid binding activity;other molecular function	55975990
High	P35637	RNA-binding protein FUS OS=Homo sapiens OX=9606 GN=FUS PE=1 SV=1	32.833	16	8	16	6	526	53.4	9.36	43.49	FUS	cell organization and biogenesis;protein metabolism;RNA metabolism OR transcription;other metabolic processes;other biological processes	nucleus;other cell component	nucleic acid binding activity;other molecular function	931171235
High	P68363	Tubulin alpha-1B chain OS=Homo sapiens OX=9606 GN=TUBA1B PE=1 SV=1	32.456	36	12	16	1	451	50.1	5.06	40.8	TUBA1B	cell cycle OR cell proliferation;cell organization and biogenesis;transport;other biological processes	cytoskeleton;other cell component	cytoskeletal activity;nucleic acid binding activity;other molecular function	396664857
High	Q86V81	THO complex subunit 4 OS=Homo sapiens OX=9606 GN=ALYREF PE=1 SV=3	32.406	33	5	10	5	257	26.9	11.15	34.21	ALYREF	DNA metabolism;RNA metabolism OR transcription;other metabolic processes;transport;other biological processes	cytosol;nucleus;other cell component	nucleic acid binding activity	258343776
High	P62241	40S ribosomal protein S8 OS=Homo sapiens OX=9606 GN=RPS8 PE=1 SV=2	32.372	48	9	13	9	208	24.2	10.32	37	RPS8	protein metabolism;RNA metabolism OR transcription;other metabolic processes;other biological processes	cytosol;ER/Golgi;translational apparatus;nucleus;other cell component	other molecular function	1193653747
High	Q1KMD3	Heterogeneous nuclear ribonucleoprotein U-like protein 2 OS=Homo sapiens OX=9606 GN=HNRNPUL2 PE=1 SV=1	32.131	18	12	13	12	747	85.1	4.91	33.38	HNRNPUL2		nucleus;other cell component		399824186
High	Q71U36	Tubulin alpha-1A chain OS=Homo sapiens OX=9606 GN=TUBA1A PE=1 SV=1	31.418	36	12	16	1	451	50.1	5.06	39.88	TUBA1A	cell cycle OR cell proliferation;cell organization and biogenesis;other metabolic processes;transport;developmental processes;signal transduction;other biological processes	plasma membrane;other membranes;cytosol;cytoskeleton;other cytoplasmic organelle;other cell component	cytoskeletal activity;other molecular function	10260602
High	P35908	Keratin, type II cytoskeletal 2 epidermal OS=Homo sapiens OX=9606 GN=KRT2 PE=1 SV=2	30.803	32	13	13	10	639	65.4	8	26.04	KRT2	cell cycle OR cell proliferation;cell organization and biogenesis;protein metabolism;other metabolic processes;other biological processes	plasma membrane;cytosol;cytoskeleton;other cell component	bone, tooth or skin structural activity;cytoskeletal activity	2.44937e+08
High	P38159	RNA-binding motif protein, X chromosome OS=Homo sapiens OX=9606 GN=RBMX PE=1 SV=3	28.224	29	12	16	12	391	42.3	10.05	38.56	RBMX	cell organization and biogenesis;protein metabolism;RNA metabolism OR transcription;other metabolic processes;other biological processes	non-structural extracellular;nucleus;other cell component	nucleic acid binding activity;other molecular function	986567152
High	P07910	Heterogeneous nuclear ribonucleoproteins C1/C2 OS=Homo sapiens OX=9606 GN=HNRNPC PE=1 SV=4	28.176	26	8	9	8	306	33.7	5.08	23.09	HNRNPC	RNA metabolism OR transcription;other metabolic processes;other biological processes	cytosol;cytoskeleton;nucleus;other cell component	nucleic acid binding activity;other molecular function	507072614
High	Q14151	Scaffold attachment factor B2 OS=Homo sapiens OX=9606 GN=SAFB2 PE=1 SV=1	28.171	16	10	11	4	953	107.4	6.16	24.18	SAFB2	developmental processes;other biological processes	nucleus;other cell component	nucleic acid binding activity;other molecular function	48582337
High	O14979	Heterogeneous nuclear ribonucleoprotein D-like OS=Homo sapiens OX=9606 GN=HNRNPDL PE=1 SV=3	27.22	15	7	11	5	420	46.4	9.57	27.28	HNRNPDL	RNA metabolism OR transcription;other metabolic processes;other biological processes	cytosol;nucleus	nucleic acid binding activity	555192779
High	Q9Y6M1	Insulin-like growth factor 2 mRNA-binding protein 2 OS=Homo sapiens OX=9606 GN=IGF2BP2 PE=1 SV=2	26.772	23	9	10	8	599	66.1	8.46	20.75	IGF2BP2	other metabolic processes;transport;developmental processes;other biological processes	cytosol;cytoskeleton;nucleus;other cell component	nucleic acid binding activity;other molecular function	162967838
High	Q9ULX6	A-kinase anchor protein 8-like OS=Homo sapiens OX=9606 GN=AKAP8L PE=1 SV=4	26.552	15	8	11	8	646	71.6	5.05	28.59	AKAP8L	cell cycle OR cell proliferation;cell organization and biogenesis;RNA metabolism OR transcription;other metabolic processes;other biological processes	nucleus;other cell component	nucleic acid binding activity;other molecular function	1.48353e+08
High	P26599	Polypyrimidine tract-binding protein 1 OS=Homo sapiens OX=9606 GN=PTBP1 PE=1 SV=2	26.547	20	8	11	8	557	59.6	9.16	27.63	PTBP1	RNA metabolism OR transcription;other metabolic processes;other biological processes	nucleus	nucleic acid binding activity	207011775	Acetyl [N-Term]
High	P04406	Glyceraldehyde-3-phosphate dehydrogenase OS=Homo sapiens OX=9606 GN=GAPDH PE=1 SV=3	26.434	32	7	7	7	335	36	8.46	20.66	GAPDH	cell organization and biogenesis;protein metabolism;other metabolic processes;stress response;other biological processes	plasma membrane;other membranes;cytosol;cytoskeleton;nucleus;other cell component	enzyme regulator activity;cytoskeletal activity;other molecular function	227959626
High	P61247	40S ribosomal protein S3a OS=Homo sapiens OX=9606 GN=RPS3A PE=1 SV=2	25.724	32	10	11	10	264	29.9	9.73	28.71	RPS3A	protein metabolism;other metabolic processes;other biological processes	cytosol;ER/Golgi;translational apparatus;nucleus;other cell component	nucleic acid binding activity;other molecular function	605447978
High	O00425	Insulin-like growth factor 2 mRNA-binding protein 3 OS=Homo sapiens OX=9606 GN=IGF2BP3 PE=1 SV=2	25.656	22	9	9	8	579	63.7	8.87	19.9	IGF2BP3	protein metabolism;other metabolic processes;transport;developmental processes;other biological processes	cytosol;nucleus;other cell component	nucleic acid binding activity;other molecular function	158105650
High	Q52LJ0	Protein FAM98B OS=Homo sapiens OX=9606 GN=FAM98B PE=1 SV=2	25.182	13	5	8	2	433	45.5	8.69	34.73	FAM98B	protein metabolism;RNA metabolism OR transcription;other metabolic processes;other biological processes	nucleus;other cell component	other molecular function	161867780
High	Q3MHD2	Protein LSM12 OS=Homo sapiens OX=9606 GN=LSM12 PE=1 SV=2	24.869	42	6	17	6	195	21.7	7.74	46.66	LSM12		other cell component		2022190393
High	P19338	Nucleolin OS=Homo sapiens OX=9606 GN=NCL PE=1 SV=3	23.906	15	11	12	11	710	76.6	4.7	27.64	NCL	developmental processes;other biological processes	plasma membrane;nucleus;other cell component	nucleic acid binding activity;other molecular function	335830517
High	P62633	CCHC-type zinc finger nucleic acid binding protein OS=Homo sapiens OX=9606 GN=CNBP PE=1 SV=1	23.816	32	4	9	4	177	19.5	7.71	24.54	CNBP	DNA metabolism;other metabolic processes;other biological processes	cytosol;ER/Golgi;nucleus;other cell component	nucleic acid binding activity;other molecular function	1.62711e+08
High	P62995	Transformer-2 protein homolog beta OS=Homo sapiens OX=9606 GN=TRA2B PE=1 SV=1	23.717	28	7	8	5	288	33.6	11.25	20.18	TRA2B	RNA metabolism OR transcription;other metabolic processes;developmental processes;other biological processes	other membranes;nucleus;other cell component	nucleic acid binding activity;other molecular function	4.11521e+08
High	P23396	40S ribosomal protein S3 OS=Homo sapiens OX=9606 GN=RPS3 PE=1 SV=2	23.482	39	9	10	9	243	26.7	9.66	22.96	RPS3	cell cycle OR cell proliferation;cell organization and biogenesis;protein metabolism;DNA metabolism;other metabolic processes;stress response;other biological processes	plasma membrane;other membranes;cytosol;cytoskeleton;mitochondrion;ER/Golgi;translational apparatus;nucleus;other cell component	cytoskeletal activity;nucleic acid binding activity;other molecular function	2.25539e+08
High	P01024	Complement C3 OS=Homo sapiens OX=9606 GN=C3 PE=1 SV=2	23.052	5	6	10	6	1663	187	6.4	28.8	C3	cell-cell signaling;cell organization and biogenesis;protein metabolism;other metabolic processes;stress response;developmental processes;signal transduction;other biological processes	non-structural extracellular;plasma membrane;other membranes;ER/Golgi;other cytoplasmic organelle;other cell component	signal transduction activity or receptor binding;enzyme regulator activity	625362148
High	P55735	Protein SEC13 homolog OS=Homo sapiens OX=9606 GN=SEC13 PE=1 SV=3	22.556	28	7	10	7	322	35.5	5.48	27.15	SEC13	cell organization and biogenesis;transport;other biological processes	other membranes;cytosol;ER/Golgi;nucleus;other cytoplasmic organelle;other cell component	other molecular function	655161055
High	P05783	Keratin, type I cytoskeletal 18 OS=Homo sapiens OX=9606 GN=KRT18 PE=1 SV=2	22.104	22	10	11	8	430	48	5.45	26.07	KRT18	cell cycle OR cell proliferation;cell organization and biogenesis;transport;signal transduction;other biological processes	cytosol;cytoskeleton;nucleus;other cell component	other molecular function	231593088
High	P36578	60S ribosomal protein L4 OS=Homo sapiens OX=9606 GN=RPL4 PE=1 SV=5	21.946	20	7	8	7	427	47.7	11.06	24.49	RPL4	protein metabolism;other metabolic processes	cytosol;ER/Golgi;translational apparatus;nucleus;other cell component	other molecular function	283961269
High	O43143	ATP-dependent RNA helicase DHX15 OS=Homo sapiens OX=9606 GN=DHX15 PE=1 SV=2	21.884	13	9	9	9	795	90.9	7.46	17.49	DHX15	RNA metabolism OR transcription;other metabolic processes;stress response;other biological processes	nucleus	nucleic acid binding activity;other molecular function	124450910
High	P25398	40S ribosomal protein S12 OS=Homo sapiens OX=9606 GN=RPS12 PE=1 SV=3	21.468	48	6	7	6	132	14.5	7.21	20.83	RPS12	protein metabolism;other metabolic processes;other biological processes	cytosol;ER/Golgi;translational apparatus;nucleus;other cell component	other molecular function	241248439
High	P23246	Splicing factor, proline- and glutamine-rich OS=Homo sapiens OX=9606 GN=SFPQ PE=1 SV=2	21.458	12	8	9	7	707	76.1	9.44	20.42	SFPQ	cell organization and biogenesis;DNA metabolism;RNA metabolism OR transcription;other metabolic processes;stress response;other biological processes	cytosol;nucleus;other cell component	nucleic acid binding activity;other molecular function	210776443
High	P05387	60S acidic ribosomal protein P2 OS=Homo sapiens OX=9606 GN=RPLP2 PE=1 SV=1	20.884	70	4	5	4	115	11.7	4.54	18.22	RPLP2	protein metabolism;other metabolic processes	cytosol;translational apparatus;other cell component	other molecular function	205080286
High	Q13151	Heterogeneous nuclear ribonucleoprotein A0 OS=Homo sapiens OX=9606 GN=HNRNPA0 PE=1 SV=1	20.261	21	6	11	4	305	30.8	9.29	27.05	HNRNPA0	RNA metabolism OR transcription;other metabolic processes;stress response;other biological processes	nucleus;other cell component	nucleic acid binding activity;other molecular function	191661612	Acetyl [N-Term]
High	Q99700	Ataxin-2 OS=Homo sapiens OX=9606 GN=ATXN2 PE=1 SV=2	20.231	8	7	7	7	1313	140.2	9.57	19.29	ATXN2	cell organization and biogenesis;RNA metabolism OR transcription;other metabolic processes;transport;other biological processes	cytosol;ER/Golgi;other cell component	signal transduction activity or receptor binding;nucleic acid binding activity	131756293
High	Q96SI9	Spermatid perinuclear RNA-binding protein OS=Homo sapiens OX=9606 GN=STRBP PE=1 SV=1	20.08	9	7	12	1	672	73.6	8.72	23.55	STRBP	other biological processes	cytoskeleton;nucleus;other cell component	cytoskeletal activity;nucleic acid binding activity	17957224
High	O95429	BAG family molecular chaperone regulator 4 OS=Homo sapiens OX=9606 GN=BAG4 PE=1 SV=1	19.984	27	8	11	8	457	49.6	5.12	26.85	BAG4	cell organization and biogenesis;other biological processes	plasma membrane;other membranes;cytosol;nucleus	other molecular function	340258418
High	P60709	Actin, cytoplasmic 1 OS=Homo sapiens OX=9606 GN=ACTB PE=1 SV=1	19.629	28	8	8	4	375	41.7	5.48	20.29	ACTB	cell organization and biogenesis;protein metabolism;other metabolic processes;other biological processes	plasma membrane;other membranes;cytosol;cytoskeleton;nucleus;other cell component	cytoskeletal activity;other molecular function	204875021
High	Q02878	60S ribosomal protein L6 OS=Homo sapiens OX=9606 GN=RPL6 PE=1 SV=3	19.575	30	8	10	8	288	32.7	10.58	24.23	RPL6	cell organization and biogenesis;protein metabolism;other metabolic processes;other biological processes	cytosol;ER/Golgi;translational apparatus;nucleus;other cell component	nucleic acid binding activity;other molecular function	250931204
High	Q07666	KH domain-containing, RNA-binding, signal transduction-associated protein 1 OS=Homo sapiens OX=9606 GN=KHDRBS1 PE=1 SV=1	19.46	20	6	20	6	443	48.2	8.66	47	KHDRBS1	cell cycle OR cell proliferation;RNA metabolism OR transcription;other metabolic processes;signal transduction;other biological processes	plasma membrane;other membranes;cytosol;nucleus;other cell component	nucleic acid binding activity;other molecular function	1260905784
High	P62280	40S ribosomal protein S11 OS=Homo sapiens OX=9606 GN=RPS11 PE=1 SV=3	19.139	41	7	8	7	158	18.4	10.3	21.04	RPS11	protein metabolism;other metabolic processes;other biological processes	cytosol;translational apparatus;nucleus;other cell component	nucleic acid binding activity;other molecular function	382619806
High	Q9Y446	Plakophilin-3 OS=Homo sapiens OX=9606 GN=PKP3 PE=1 SV=1	19.138	14	9	9	9	797	87	9.32	16.1	PKP3	cell adhesion;cell organization and biogenesis;other biological processes	plasma membrane;other membranes;nucleus;other cell component	other molecular function	153166711
High	Q9NR30	Nucleolar RNA helicase 2 OS=Homo sapiens OX=9606 GN=DDX21 PE=1 SV=5	19.019	12	7	8	7	783	87.3	9.28	17.85	DDX21	cell organization and biogenesis;RNA metabolism OR transcription;other metabolic processes;stress response;other biological processes	cytosol;mitochondrion;nucleus;other cell component	nucleic acid binding activity;other molecular function	1.34782e+08
High	P18621	60S ribosomal protein L17 OS=Homo sapiens OX=9606 GN=RPL17 PE=1 SV=3	18.898	42	6	8	6	184	21.4	10.17	22.22	RPL17	protein metabolism;other metabolic processes	cytosol;translational apparatus;other cell component	other molecular function	295877158
High	Q92945	Far upstream element-binding protein 2 OS=Homo sapiens OX=9606 GN=KHSRP PE=1 SV=4	18.85	13	7	7	7	711	73.1	7.3	14.56	KHSRP	RNA metabolism OR transcription;other metabolic processes;transport;other biological processes	cytosol;nucleus;other cell component	nucleic acid binding activity;other molecular function	86386498
High	Q01844	RNA-binding protein EWS OS=Homo sapiens OX=9606 GN=EWSR1 PE=1 SV=1	18.415	13	6	6	6	656	68.4	9.33	17.42	EWSR1	RNA metabolism OR transcription;other biological processes	plasma membrane;other membranes;nucleus;other cell component	other molecular function	218066622
High	Q07020	60S ribosomal protein L18 OS=Homo sapiens OX=9606 GN=RPL18 PE=1 SV=2	18.408	31	5	6	5	188	21.6	11.72	18.27	RPL18	protein metabolism;other metabolic processes	cytosol;ER/Golgi;translational apparatus;nucleus;other cell component	nucleic acid binding activity;other molecular function	266813968
High	Q92504	Zinc transporter SLC39A7 OS=Homo sapiens OX=9606 GN=SLC39A7 PE=1 SV=2	18.022	11	4	12	4	469	50.1	6.87	34.08	SLC39A7	transport;other biological processes	other membranes;ER/Golgi;nucleus	transporter activity	6.96952e+08
High	Q5BKZ1	DBIRD complex subunit ZNF326 OS=Homo sapiens OX=9606 GN=ZNF326 PE=1 SV=2	17.669	11	5	5	5	582	65.6	5.15	13.6	ZNF326	RNA metabolism OR transcription;other metabolic processes;other biological processes	nucleus;other cell component	nucleic acid binding activity;other molecular function	119732523	Acetyl [N-Term]
High	P62263	40S ribosomal protein S14 OS=Homo sapiens OX=9606 GN=RPS14 PE=1 SV=3	17.51	36	5	10	5	151	16.3	10.05	23.65	RPS14	cell organization and biogenesis;protein metabolism;RNA metabolism OR transcription;other metabolic processes;other biological processes	cytosol;translational apparatus;nucleus;other cell component	nucleic acid binding activity;other molecular function	393842773
High	P08708	40S ribosomal protein S17 OS=Homo sapiens OX=9606 GN=RPS17 PE=1 SV=2	17.398	49	5	7	5	135	15.5	9.85	12.6	RPS17	protein metabolism;RNA metabolism OR transcription;other metabolic processes;other biological processes	cytosol;translational apparatus;nucleus;other cell component	other molecular function	151382380
High	P05388	60S acidic ribosomal protein P0 OS=Homo sapiens OX=9606 GN=RPLP0 PE=1 SV=1	17.319	24	5	5	5	317	34.3	5.97	15.27	RPLP0	cell organization and biogenesis;protein metabolism;other metabolic processes	cytosol;ER/Golgi;translational apparatus;nucleus;other cell component	nucleic acid binding activity;other molecular function	149359055
High	Q96HS1	Serine/threonine-protein phosphatase PGAM5, mitochondrial OS=Homo sapiens OX=9606 GN=PGAM5 PE=1 SV=2	17.04	24	8	9	8	289	32	8.68	21.62	PGAM5	protein metabolism;other metabolic processes;other biological processes	other membranes;mitochondrion	enzyme regulator activity;other molecular function	1.90754e+08
High	Q9BY77	Polymerase delta-interacting protein 3 OS=Homo sapiens OX=9606 GN=POLDIP3 PE=1 SV=2	16.929	22	7	8	7	421	46.1	9.99	19.49	POLDIP3	other metabolic processes;transport;other biological processes	cytosol;nucleus;other cell component	nucleic acid binding activity;other molecular function	131466485
High	O15234	Protein CASC3 OS=Homo sapiens OX=9606 GN=CASC3 PE=1 SV=2	16.463	7	4	7	4	703	76.2	6.48	26.46	CASC3	RNA metabolism OR transcription;other metabolic processes;transport;other biological processes	other membranes;cytosol;nucleus;other cell component	nucleic acid binding activity;other molecular function	122965712
High	P62424	60S ribosomal protein L7a OS=Homo sapiens OX=9606 GN=RPL7A PE=1 SV=2	16.38	31	8	8	8	266	30	10.61	14.1	RPL7A	protein metabolism;other metabolic processes;other biological processes	other membranes;cytosol;translational apparatus;nucleus;other cell component	other molecular function	249554565
High	Q14694	Ubiquitin carboxyl-terminal hydrolase 10 OS=Homo sapiens OX=9606 GN=USP10 PE=1 SV=2	16.282	10	6	6	6	798	87.1	5.31	15.17	USP10	protein metabolism;DNA metabolism;other metabolic processes;stress response;signal transduction;other biological processes	cytosol;cytoskeleton;nucleus;other cytoplasmic organelle;other cell component	other molecular function	92237193
High	Q8NEY8	Periphilin-1 OS=Homo sapiens OX=9606 GN=PPHLN1 PE=1 SV=2	16.258	13	6	8	6	458	52.7	9.11	15.8	PPHLN1	cell organization and biogenesis;other biological processes	cytosol;ER/Golgi;nucleus;other cell component		2.70036e+08
High	P18124	60S ribosomal protein L7 OS=Homo sapiens OX=9606 GN=RPL7 PE=1 SV=1	16.251	28	6	8	6	248	29.2	10.65	23.28	RPL7	protein metabolism;RNA metabolism OR transcription;other metabolic processes;other biological processes	cytosol;translational apparatus;other cell component	nucleic acid binding activity;other molecular function	230051013
High	P46781	40S ribosomal protein S9 OS=Homo sapiens OX=9606 GN=RPS9 PE=1 SV=3	16.248	36	9	12	9	194	22.6	10.65	27.6	RPS9	protein metabolism;other metabolic processes;other biological processes	cytosol;translational apparatus;nucleus;other cell component	nucleic acid binding activity;other molecular function	540137670
High	P62269	40S ribosomal protein S18 OS=Homo sapiens OX=9606 GN=RPS18 PE=1 SV=3	16.141	42	7	12	7	152	17.7	10.99	31.36	RPS18	protein metabolism;other metabolic processes	cytosol;translational apparatus;nucleus;other cell component	nucleic acid binding activity;other molecular function	595997860
High	Q9UN81	LINE-1 retrotransposable element ORF1 protein OS=Homo sapiens OX=9606 GN=L1RE1 PE=1 SV=1	15.963	22	8	9	8	338	40	9.51	18.74	L1RE1	other biological processes	nucleus;other cell component	nucleic acid binding activity;other molecular function	1.20332e+08
High	Q9UH17	DNA dC->dU-editing enzyme APOBEC-3B OS=Homo sapiens OX=9606 GN=APOBEC3B PE=1 SV=1	15.815	19	7	8	6	382	45.9	6.06	17.07	APOBEC3B	DNA metabolism;RNA metabolism OR transcription;other metabolic processes;stress response;other biological processes	nucleus;other cell component	other molecular function	86281189
High	Q13595	Transformer-2 protein homolog alpha OS=Homo sapiens OX=9606 GN=TRA2A PE=1 SV=1	15.677	22	6	7	4	282	32.7	11.27	14.58	TRA2A	RNA metabolism OR transcription;other metabolic processes;other biological processes	nucleus;other cell component		1.08126e+08
High	Q96I24	Far upstream element-binding protein 3 OS=Homo sapiens OX=9606 GN=FUBP3 PE=1 SV=2	15.612	11	4	5	4	572	61.6	8.38	11.48	FUBP3	RNA metabolism OR transcription;other metabolic processes;other biological processes	translational apparatus;nucleus;other cell component	nucleic acid binding activity	6.00544e+07
High	P06748	Nucleophosmin OS=Homo sapiens OX=9606 GN=NPM1 PE=1 SV=2	15.495	24	5	6	5	294	32.6	4.78	15.53	NPM1	cell cycle OR cell proliferation;cell organization and biogenesis;DNA metabolism;RNA metabolism OR transcription;other metabolic processes;stress response;transport;signal transduction;other biological processes	cytosol;cytoskeleton;nucleus;other cell component	enzyme regulator activity;translation activity;nucleic acid binding activity;other molecular function	117999820
High	P02533	Keratin, type I cytoskeletal 14 OS=Homo sapiens OX=9606 GN=KRT14 PE=1 SV=4	15.317	10	5	7	1	472	51.5	5.16	16.27	KRT14	cell organization and biogenesis;other biological processes	plasma membrane;cytosol;cytoskeleton;nucleus;other cell component	cytoskeletal activity;other molecular function	19517802
High	O43823	A-kinase anchor protein 8 OS=Homo sapiens OX=9606 GN=AKAP8 PE=1 SV=1	15.012	9	6	7	6	692	76.1	5.15	14.88	AKAP8	cell cycle OR cell proliferation;cell organization and biogenesis;stress response;transport;signal transduction;other biological processes	mitochondrion;ER/Golgi;nucleus;other cell component	nucleic acid binding activity;other molecular function	1.53128e+08
High	P27635	60S ribosomal protein L10 OS=Homo sapiens OX=9606 GN=RPL10 PE=1 SV=5	14.951	35	6	9	6	214	24.6	10.08	16.88	RPL10	cell organization and biogenesis;protein metabolism;other metabolic processes;developmental processes;other biological processes	cytosol;ER/Golgi;translational apparatus;nucleus;other cell component	other molecular function	197409084
High	P13647	Keratin, type II cytoskeletal 5 OS=Homo sapiens OX=9606 GN=KRT5 PE=1 SV=3	14.672	9	5	6	2	590	62.3	7.74	15.84	KRT5	cell organization and biogenesis;other biological processes	cytosol;cytoskeleton;other cell component	bone, tooth or skin structural activity;cytoskeletal activity;other molecular function	46544248
High	P84090	Enhancer of rudimentary homolog OS=Homo sapiens OX=9606 GN=ERH PE=1 SV=1	14.202	44	5	12	5	104	12.3	5.92	24.63	ERH	cell cycle OR cell proliferation;other metabolic processes	nucleus;other cell component	nucleic acid binding activity	3138400228
High	Q15366	Poly(rC)-binding protein 2 OS=Homo sapiens OX=9606 GN=PCBP2 PE=1 SV=1	14.121	18	5	7	4	365	38.6	6.79	17.8	PCBP2	protein metabolism;RNA metabolism OR transcription;other metabolic processes;stress response;other biological processes	cytosol;nucleus;other cell component	nucleic acid binding activity;other molecular function	158531180
High	Q09161	Nuclear cap-binding protein subunit 1 OS=Homo sapiens OX=9606 GN=NCBP1 PE=1 SV=1	14.054	7	5	5	5	790	91.8	6.43	10.95	NCBP1	cell organization and biogenesis;protein metabolism;RNA metabolism OR transcription;other metabolic processes;stress response;transport;other biological processes	cytosol;mitochondrion;nucleus;other cell component	nucleic acid binding activity;other molecular function	8.22773e+07
High	P62979	Ubiquitin-40S ribosomal protein S27a OS=Homo sapiens OX=9606 GN=RPS27A PE=1 SV=2	13.426	46	6	6	6	156	18	9.64	16.06	RPS27A	protein metabolism;other metabolic processes;other biological processes	plasma membrane;other membranes;cytosol;mitochondrion;ER/Golgi;translational apparatus;nucleus;other cytoplasmic organelle;other cell component	other molecular function	145962766
High	Q7Z2W4	Zinc finger CCCH-type antiviral protein 1 OS=Homo sapiens OX=9606 GN=ZC3HAV1 PE=1 SV=3	13.111	9	6	6	6	902	101.4	8.4	10.44	ZC3HAV1	stress response;other biological processes	cytosol;nucleus;other cell component	other molecular function	79411860
High	P46782	40S ribosomal protein S5 OS=Homo sapiens OX=9606 GN=RPS5 PE=1 SV=4	13.052	26	5	5	5	204	22.9	9.72	14.91	RPS5	cell organization and biogenesis;protein metabolism;other metabolic processes;other biological processes	cytosol;translational apparatus;nucleus;other cell component	nucleic acid binding activity;other molecular function	184496543
High	P12236	ADP/ATP translocase 3 OS=Homo sapiens OX=9606 GN=SLC25A6 PE=1 SV=4	13.026	20	6	6	2	298	32.8	9.74	14.31	SLC25A6	cell organization and biogenesis;transport;other biological processes	other membranes;mitochondrion	transporter activity	216334528
High	Q06830	Peroxiredoxin-1 OS=Homo sapiens OX=9606 GN=PRDX1 PE=1 SV=1	12.905	27	4	5	4	199	22.1	8.13	14.52	PRDX1	cell cycle OR cell proliferation;other metabolic processes;stress response;developmental processes;other biological processes	cytosol;nucleus;other cell component	other molecular function	126797249
High	Q99729	Heterogeneous nuclear ribonucleoprotein A/B OS=Homo sapiens OX=9606 GN=HNRNPAB PE=1 SV=2	12.631	18	5	6	4	332	36.2	8.21	10.91	HNRNPAB	RNA metabolism OR transcription;other metabolic processes;other biological processes	nucleus;other cell component	nucleic acid binding activity;other molecular function	148235296
High	O95409	Zinc finger protein ZIC 2 OS=Homo sapiens OX=9606 GN=ZIC2 PE=1 SV=2	12.361	11	4	5	4	532	55	8.41	11.04	ZIC2	RNA metabolism OR transcription;developmental processes;other biological processes	nucleus;other cell component	nucleic acid binding activity;other molecular function	153089204
High	P48634	Protein PRRC2A OS=Homo sapiens OX=9606 GN=PRRC2A PE=1 SV=3	12.205	3	5	5	5	2157	228.7	9.45	9.65	PRRC2A	other biological processes	plasma membrane;other membranes;cytosol;nucleus		6.0814e+07
High	P60842	Eukaryotic initiation factor 4A-I OS=Homo sapiens OX=9606 GN=EIF4A1 PE=1 SV=1	12.158	6	2	5	1	406	46.1	5.48	7.69	EIF4A1	protein metabolism;other metabolic processes	cytosol;translational apparatus;other cell component	nucleic acid binding activity;other molecular function	9216694
High	P08727	Keratin, type I cytoskeletal 19 OS=Homo sapiens OX=9606 GN=KRT19 PE=1 SV=4	12.111	14	6	7	2	400	44.1	5.14	15.95	KRT19	cell organization and biogenesis;developmental processes;signal transduction;other biological processes	plasma membrane;other membranes;cytosol;cytoskeleton;other cell component	cytoskeletal activity;other molecular function	75466010
High	P62277	40S ribosomal protein S13 OS=Homo sapiens OX=9606 GN=RPS13 PE=1 SV=2	12.093	25	4	5	4	151	17.2	10.54	14.04	RPS13	protein metabolism;other metabolic processes;other biological processes	cytosol;translational apparatus;nucleus;other cell component	nucleic acid binding activity;other molecular function	433067770
High	P62917	60S ribosomal protein L8 OS=Homo sapiens OX=9606 GN=RPL8 PE=1 SV=2	12.009	23	5	6	5	257	28	11.03	14.35	RPL8	protein metabolism;other metabolic processes	cytosol;translational apparatus;other cell component	nucleic acid binding activity;other molecular function	90440677
High	P63104	14-3-3 protein zeta/delta OS=Homo sapiens OX=9606 GN=YWHAZ PE=1 SV=1	11.916	22	5	5	2	245	27.7	4.79	9.14	YWHAZ	cell organization and biogenesis;protein metabolism;other metabolic processes;transport;developmental processes;signal transduction;other biological processes	cytosol;nucleus;other cell component	other molecular function	68389400
High	Q15233	Non-POU domain-containing octamer-binding protein OS=Homo sapiens OX=9606 GN=NONO PE=1 SV=4	11.833	15	6	7	5	471	54.2	8.95	13.88	NONO	DNA metabolism;RNA metabolism OR transcription;other metabolic processes;stress response;other biological processes	nucleus;other cell component	nucleic acid binding activity;other molecular function	93687055
High	Q14103	Heterogeneous nuclear ribonucleoprotein D0 OS=Homo sapiens OX=9606 GN=HNRNPD PE=1 SV=1	11.646	16	5	7	3	355	38.4	7.81	5.81	HNRNPD	RNA metabolism OR transcription;other metabolic processes;developmental processes;other biological processes	cytosol;nucleus;other cell component	nucleic acid binding activity;other molecular function	7.07563e+07
High	O75494	Serine/arginine-rich splicing factor 10 OS=Homo sapiens OX=9606 GN=SRSF10 PE=1 SV=1	11.504	13	3	3	3	262	31.3	11.27	9.91	SRSF10	cell organization and biogenesis;RNA metabolism OR transcription;other metabolic processes;transport;other biological processes	cytosol;nucleus;other cell component	nucleic acid binding activity;other molecular function	85073679
High	P62829	60S ribosomal protein L23 OS=Homo sapiens OX=9606 GN=RPL23 PE=1 SV=1	11.458	31	3	5	3	140	14.9	10.51	15.21	RPL23	cell cycle OR cell proliferation;cell organization and biogenesis;protein metabolism;other metabolic processes;transport;other biological processes	cytosol;translational apparatus;nucleus;other cell component	enzyme regulator activity;nucleic acid binding activity;other molecular function	215029832
High	P83731	60S ribosomal protein L24 OS=Homo sapiens OX=9606 GN=RPL24 PE=1 SV=1	11.128	25	4	7	4	157	17.8	11.25	20.29	RPL24	protein metabolism;other metabolic processes	cytosol;ER/Golgi;translational apparatus;other cell component	nucleic acid binding activity;other molecular function	304765184
High	Q00577	Transcriptional activator protein Pur-alpha OS=Homo sapiens OX=9606 GN=PURA PE=1 SV=2	11.023	13	3	8	3	322	34.9	6.44	17.48	PURA	cell cycle OR cell proliferation;cell organization and biogenesis;DNA metabolism;RNA metabolism OR transcription;other metabolic processes;transport;developmental processes;other biological processes	nucleus;other cell component	nucleic acid binding activity;other molecular function	7.95705e+07
High	P63267	Actin, gamma-enteric smooth muscle OS=Homo sapiens OX=9606 GN=ACTG2 PE=1 SV=1	10.943	16	5	5	1	376	41.9	5.48	11.48	ACTG2	other biological processes	cytosol;cytoskeleton;other cell component	other molecular function	15898564
High	P04792	Heat shock protein beta-1 OS=Homo sapiens OX=9606 GN=HSPB1 PE=1 SV=2	10.925	25	4	4	4	205	22.8	6.4	11.12	HSPB1	stress response;transport;signal transduction;other biological processes	plasma membrane;cytosol;cytoskeleton;nucleus;other cell component	enzyme regulator activity;other molecular function	86371360
High	Q14498	RNA-binding protein 39 OS=Homo sapiens OX=9606 GN=RBM39 PE=1 SV=2	10.871	8	4	4	4	530	59.3	10.1	11.36	RBM39	RNA metabolism OR transcription;other metabolic processes;other biological processes	cytoskeleton;nucleus;other cell component	other molecular function	6.1144e+07
High	P05141	ADP/ATP translocase 2 OS=Homo sapiens OX=9606 GN=SLC25A5 PE=1 SV=7	10.822	15	5	6	1	298	32.8	9.69	13.69	SLC25A5	cell cycle OR cell proliferation;cell organization and biogenesis;other metabolic processes;transport;other biological processes	plasma membrane;other membranes;cytoskeleton;mitochondrion	transporter activity;other molecular function	41221573
High	P62750	60S ribosomal protein L23a OS=Homo sapiens OX=9606 GN=RPL23A PE=1 SV=1	10.701	27	4	5	4	156	17.7	10.45	11.13	RPL23A	cell organization and biogenesis;protein metabolism;other metabolic processes	cytosol;translational apparatus;nucleus;other cell component	nucleic acid binding activity;other molecular function	157207559
High	Q15007	Pre-mRNA-splicing regulator WTAP OS=Homo sapiens OX=9606 GN=WTAP PE=1 SV=2	10.617	9	3	3	3	396	44.2	5.19	8.31	WTAP	cell cycle OR cell proliferation;RNA metabolism OR transcription;other metabolic processes;other biological processes	other membranes;nucleus;other cell component	other molecular function	2.98903e+07
High	P07900	Heat shock protein HSP 90-alpha OS=Homo sapiens OX=9606 GN=HSP90AA1 PE=1 SV=5	10.528	6	4	4	4	732	84.6	5.02	7.29	HSP90AA1	cell organization and biogenesis;protein metabolism;DNA metabolism;other metabolic processes;stress response;transport;developmental processes;other biological processes	non-structural extracellular;extracellular matrix;plasma membrane;other membranes;cytosol;cytoskeleton;mitochondrion;nucleus;other cytoplasmic organelle;other cell component	signal transduction activity or receptor binding;enzyme regulator activity;cytoskeletal activity;nucleic acid binding activity;other molecular function	73054960
High	Q96EI5	Transcription elongation factor A protein-like 4 OS=Homo sapiens OX=9606 GN=TCEAL4 PE=1 SV=2	10.455	21	4	4	4	215	24.6	5.2	7.11	TCEAL4		nucleus		3.20326e+07
High	P30050	60S ribosomal protein L12 OS=Homo sapiens OX=9606 GN=RPL12 PE=1 SV=1	10.348	25	3	3	3	165	17.8	9.42	8.52	RPL12	protein metabolism;other metabolic processes	cytosol;translational apparatus;nucleus;other cell component	nucleic acid binding activity;other molecular function	64240626
High	Q9H2U1	ATP-dependent DNA/RNA helicase DHX36 OS=Homo sapiens OX=9606 GN=DHX36 PE=1 SV=2	10.093	6	4	4	4	1008	114.7	7.68	7.12	DHX36	cell organization and biogenesis;RNA metabolism OR transcription;stress response;other biological processes	cytosol;mitochondrion;nucleus;other cell component	nucleic acid binding activity;other molecular function	4.77552e+07
High	P27348	14-3-3 protein theta OS=Homo sapiens OX=9606 GN=YWHAQ PE=1 SV=1	10.015	20	5	5	2	245	27.7	4.78	9.19	YWHAQ	transport;signal transduction;other biological processes	cytosol;other cell component	other molecular function	1.00563e+08
High	Q6UN15	Pre-mRNA 3'-end-processing factor FIP1 OS=Homo sapiens OX=9606 GN=FIP1L1 PE=1 SV=1	9.926	7	3	3	3	594	66.5	5.59	7.55	FIP1L1	RNA metabolism OR transcription;other metabolic processes	cytosol;nucleus		71088998
High	P62888	60S ribosomal protein L30 OS=Homo sapiens OX=9606 GN=RPL30 PE=1 SV=2	9.862	37	4	4	4	115	12.8	9.63	9.9	RPL30	protein metabolism;other metabolic processes;stress response;other biological processes	cytosol;translational apparatus;nucleus;other cell component	other molecular function	1.12537e+08
High	Q8TAP9	M-phase-specific PLK1-interacting protein OS=Homo sapiens OX=9606 GN=MPLKIP PE=1 SV=1	9.822	27	3	3	3	179	19.1	10.23	8.73	MPLKIP	cell cycle OR cell proliferation;other biological processes	cytoskeleton;ER/Golgi;nucleus;other cell component		112967048
High	Q9P1Y6	PHD and RING finger domain-containing protein 1 OS=Homo sapiens OX=9606 GN=PHRF1 PE=1 SV=3	9.804	3	4	4	4	1649	178.6	8.95	11.08	PHRF1	protein metabolism;RNA metabolism OR transcription;other metabolic processes		other molecular function	5.47991e+07
High	P62906	60S ribosomal protein L10a OS=Homo sapiens OX=9606 GN=RPL10A PE=1 SV=2	9.741	17	3	5	3	217	24.8	9.94	11.44	RPL10A	protein metabolism;other metabolic processes	cytosol;translational apparatus;other cell component	other molecular function	5.89827e+07
High	P62266	40S ribosomal protein S23 OS=Homo sapiens OX=9606 GN=RPS23 PE=1 SV=3	9.703	24	3	4	3	143	15.8	10.49	10.98	RPS23	cell organization and biogenesis;protein metabolism;other metabolic processes;other biological processes	cytosol;ER/Golgi;translational apparatus;nucleus;other cell component	other molecular function	150346758
High	P61313	60S ribosomal protein L15 OS=Homo sapiens OX=9606 GN=RPL15 PE=1 SV=2	9.643	21	4	5	4	204	24.1	11.62	12.5	RPL15	protein metabolism;other metabolic processes;other biological processes	cytosol;cytoskeleton;translational apparatus;nucleus;other cell component	other molecular function	144302087
High	P84098	60S ribosomal protein L19 OS=Homo sapiens OX=9606 GN=RPL19 PE=1 SV=1	9.587	18	3	3	3	196	23.5	11.47	8.5	RPL19	protein metabolism;other metabolic processes	cytosol;translational apparatus;nucleus;other cell component	other molecular function	227743340
High	P46776	60S ribosomal protein L27a OS=Homo sapiens OX=9606 GN=RPL27A PE=1 SV=2	9.44	22	3	3	3	148	16.6	11	8.47	RPL27A	protein metabolism;other metabolic processes	cytosol;ER/Golgi;translational apparatus;other cell component	other molecular function	301014900
High	Q13247	Serine/arginine-rich splicing factor 6 OS=Homo sapiens OX=9606 GN=SRSF6 PE=1 SV=2	9.371	10	4	5	4	344	39.6	11.43	7.12	SRSF6	cell organization and biogenesis;RNA metabolism OR transcription;other metabolic processes;other biological processes	nucleus	nucleic acid binding activity	7.97415e+07
High	P62851	40S ribosomal protein S25 OS=Homo sapiens OX=9606 GN=RPS25 PE=1 SV=1	9.307	30	4	6	4	125	13.7	10.11	13.44	RPS25	protein metabolism;RNA metabolism OR transcription;other metabolic processes;other biological processes	cytosol;translational apparatus;nucleus;other cell component	other molecular function	313722790
High	Q02543	60S ribosomal protein L18a OS=Homo sapiens OX=9606 GN=RPL18A PE=1 SV=2	9	23	4	4	4	176	20.7	10.71	7.72	RPL18A	protein metabolism;other metabolic processes	cytosol;translational apparatus;other cell component	other molecular function	90998919
High	Q96DH6	RNA-binding protein Musashi homolog 2 OS=Homo sapiens OX=9606 GN=MSI2 PE=1 SV=1	8.977	13	3	3	3	328	35.2	8.48	5.69	MSI2	developmental processes;other biological processes	cytosol;other cell component	nucleic acid binding activity;other molecular function	34511202
High	Q96I25	Splicing factor 45 OS=Homo sapiens OX=9606 GN=RBM17 PE=1 SV=1	8.963	13	5	5	5	401	44.9	5.97	9.39	RBM17	RNA metabolism OR transcription;other metabolic processes	nucleus	nucleic acid binding activity	124492860
High	P62244	40S ribosomal protein S15a OS=Homo sapiens OX=9606 GN=RPS15A PE=1 SV=2	8.947	31	4	4	4	130	14.8	10.13	11.11	RPS15A	protein metabolism;other metabolic processes;other biological processes	cytosol;translational apparatus;nucleus;other cell component	other molecular function	206290564
High	P63173	60S ribosomal protein L38 OS=Homo sapiens OX=9606 GN=RPL38 PE=1 SV=2	8.872	33	2	3	2	70	8.2	10.1	8.56	RPL38	cell organization and biogenesis;protein metabolism;other metabolic processes;developmental processes;other biological processes	cytosol;translational apparatus;other cell component	nucleic acid binding activity;other molecular function	112866934
High	P16402	Histone H1.3 OS=Homo sapiens OX=9606 GN=H1-3 PE=1 SV=2	8.733	10	3	4	3	221	22.3	11.02	11.23	H1-3	cell organization and biogenesis;other biological processes	nucleus;other cell component	nucleic acid binding activity;other molecular function	351042652
High	Q9BXP5	Serrate RNA effector molecule homolog OS=Homo sapiens OX=9606 GN=SRRT PE=1 SV=1	8.508	4	4	4	4	876	100.6	5.96	6.43	SRRT	RNA metabolism OR transcription;other metabolic processes;other biological processes	nucleus;other cell component	nucleic acid binding activity;other molecular function	30381669
High	Q13242	Serine/arginine-rich splicing factor 9 OS=Homo sapiens OX=9606 GN=SRSF9 PE=1 SV=1	8.37	19	4	4	4	221	25.5	8.65	9.51	SRSF9	cell organization and biogenesis;RNA metabolism OR transcription;other metabolic processes;other biological processes	nucleus	other molecular function	90384777
High	P29692	Elongation factor 1-delta OS=Homo sapiens OX=9606 GN=EEF1D PE=1 SV=5	8.303	13	2	2	2	281	31.1	5.01	6.34	EEF1D	protein metabolism;RNA metabolism OR transcription;other metabolic processes;other biological processes	cytosol;nucleus;other cell component	enzyme regulator activity;nucleic acid binding activity;other molecular function	22013663
High	Q92908	Transcription factor GATA-6 OS=Homo sapiens OX=9606 GN=GATA6 PE=1 SV=2	8.294	5	2	2	2	595	60	8.35	6.12	GATA6	cell cycle OR cell proliferation;RNA metabolism OR transcription;other metabolic processes;stress response;developmental processes;other biological processes	other membranes;nucleus;other cell component	nucleic acid binding activity;other molecular function	32765067
High	O43684	Mitotic checkpoint protein BUB3 OS=Homo sapiens OX=9606 GN=BUB3 PE=1 SV=1	8.28	11	4	4	4	328	37.1	6.84	7.25	BUB3	cell cycle OR cell proliferation;signal transduction;other biological processes	cytosol;nucleus;other cell component	other molecular function	3.18165e+07
High	P62847	40S ribosomal protein S24 OS=Homo sapiens OX=9606 GN=RPS24 PE=1 SV=1	8.238	18	3	5	3	133	15.4	10.78	12.46	RPS24	protein metabolism;RNA metabolism OR transcription;other metabolic processes;other biological processes	cytosol;ER/Golgi;translational apparatus;nucleus;other cell component	other molecular function	85452568
High	Q7Z794	Keratin, type II cytoskeletal 1b OS=Homo sapiens OX=9606 GN=KRT77 PE=1 SV=3	8.19	5	3	3	2	578	61.9	5.99	8.4	KRT77	other biological processes	plasma membrane;cytosol;cytoskeleton	bone, tooth or skin structural activity	70732920
High	Q8IUX4	DNA dC->dU-editing enzyme APOBEC-3F OS=Homo sapiens OX=9606 GN=APOBEC3F PE=1 SV=3	8.006	12	4	4	3	373	45	7.23	5.52	APOBEC3F	DNA metabolism;RNA metabolism OR transcription;other metabolic processes;stress response;other biological processes	nucleus;other cell component	nucleic acid binding activity;other molecular function	3.39093e+07
High	Q07021	Complement component 1 Q subcomponent-binding protein, mitochondrial OS=Homo sapiens OX=9606 GN=C1QBP PE=1 SV=1	7.985	5	1	2	1	282	31.3	4.84	6.04	C1QBP	cell organization and biogenesis;RNA metabolism OR transcription;other metabolic processes;stress response;signal transduction;other biological processes	non-structural extracellular;plasma membrane;other membranes;cytosol;mitochondrion;nucleus;other cell component	signal transduction activity or receptor binding;translation activity;nucleic acid binding activity;other molecular function	31379746
High	Q13887	Krueppel-like factor 5 OS=Homo sapiens OX=9606 GN=KLF5 PE=1 SV=2	7.957	9	2	2	2	457	50.8	8.6	6.59	KLF5	cell-cell signaling;cell organization and biogenesis;RNA metabolism OR transcription;developmental processes;other biological processes	ER/Golgi;nucleus;other cell component	nucleic acid binding activity;other molecular function	42659688
High	P61326	Protein mago nashi homolog OS=Homo sapiens OX=9606 GN=MAGOH PE=1 SV=1	7.893	28	4	4	4	146	17.2	6.11	9.7	MAGOH	RNA metabolism OR transcription;other metabolic processes;transport;other biological processes	cytosol;nucleus		86809729	Acetyl [N-Term]
High	P63244	Receptor of activated protein C kinase 1 OS=Homo sapiens OX=9606 GN=RACK1 PE=1 SV=3	7.888	11	3	3	3	317	35.1	7.69	7.36	RACK1	cell cycle OR cell proliferation;protein metabolism;other metabolic processes;developmental processes;other biological processes	plasma membrane;cytosol;mitochondrion;translational apparatus;nucleus;other cell component	signal transduction activity or receptor binding;enzyme regulator activity;translation activity;other molecular function	66014170
High	P62249	40S ribosomal protein S16 OS=Homo sapiens OX=9606 GN=RPS16 PE=1 SV=2	7.85	23	3	5	3	146	16.4	10.21	13.28	RPS16	protein metabolism;RNA metabolism OR transcription;other metabolic processes;other biological processes	cytosol;translational apparatus;nucleus;other cell component	nucleic acid binding activity;other molecular function	333475640
High	Q01804	OTU domain-containing protein 4 OS=Homo sapiens OX=9606 GN=OTUD4 PE=1 SV=4	7.777	3	3	3	3	1114	124	6.71	7.61	OTUD4	protein metabolism;other metabolic processes;stress response;other biological processes	cytosol;nucleus	other molecular function	18538398
High	P02647	Apolipoprotein A-I OS=Homo sapiens OX=9606 GN=APOA1 PE=1 SV=1	7.764	6	1	4	1	267	30.8	5.76	9.83	APOA1	cell cycle OR cell proliferation;cell organization and biogenesis;protein metabolism;other metabolic processes;transport;developmental processes;signal transduction;other biological processes	non-structural extracellular;plasma membrane;other membranes;cytosol;ER/Golgi;other cytoplasmic organelle;other cell component	signal transduction activity or receptor binding;transporter activity;enzyme regulator activity;other molecular function	366263264
High	Q01081	Splicing factor U2AF 35 kDa subunit OS=Homo sapiens OX=9606 GN=U2AF1 PE=1 SV=3	7.438	23	3	3	3	240	27.9	8.81	6	U2AF1	RNA metabolism OR transcription;other metabolic processes	nucleus	nucleic acid binding activity;other molecular function	3.37165e+07
High	Q14157	Ubiquitin-associated protein 2-like OS=Homo sapiens OX=9606 GN=UBAP2L PE=1 SV=2	7.39	2	2	3	2	1087	114.5	7.11	7.67	UBAP2L	cell organization and biogenesis;other biological processes	nucleus;other cell component		26261583
High	P62805	Histone H4 OS=Homo sapiens OX=9606 GN=H4C1 PE=1 SV=2	7.331	31	3	3	3	103	11.4	11.36	7.33	H4C1; H4C11; H4C12; H4C13; H4C14; H4C15; H4C16; H4C2; H4C3; H4C4; H4C5; H4C6; H4C8; H4C9	cell organization and biogenesis;other biological processes	non-structural extracellular;nucleus;other cell component	nucleic acid binding activity;other molecular function	5.3074e+07
High	Q9H307	Pinin OS=Homo sapiens OX=9606 GN=PNN PE=1 SV=5	7.284	4	3	3	3	717	81.6	7.14	6.7	PNN	cell adhesion;RNA metabolism OR transcription;other metabolic processes	plasma membrane;other membranes;cytoskeleton;nucleus;other cell component	nucleic acid binding activity;other molecular function	21861952
High	P46779	60S ribosomal protein L28 OS=Homo sapiens OX=9606 GN=RPL28 PE=1 SV=3	7.2	24	4	4	4	137	15.7	12.02	8.71	RPL28	protein metabolism;other metabolic processes	cytosol;translational apparatus;other cell component	other molecular function	8.63731e+07
High	P62753	40S ribosomal protein S6 OS=Homo sapiens OX=9606 GN=RPS6 PE=1 SV=1	7.2	12	3	4	3	249	28.7	10.84	9.81	RPS6	cell cycle OR cell proliferation;protein metabolism;RNA metabolism OR transcription;other metabolic processes;developmental processes;signal transduction;other biological processes	cytosol;ER/Golgi;translational apparatus;nucleus;other cell component	other molecular function	121095415
High	Q9Y5S9	RNA-binding protein 8A OS=Homo sapiens OX=9606 GN=RBM8A PE=1 SV=1	6.988	20	3	3	3	174	19.9	5.72	7.61	RBM8A	RNA metabolism OR transcription;other metabolic processes;transport;other biological processes	cytosol;nucleus;other cell component	nucleic acid binding activity	78500460
High	P26373	60S ribosomal protein L13 OS=Homo sapiens OX=9606 GN=RPL13 PE=1 SV=4	6.927	14	3	5	3	211	24.2	11.65	11.44	RPL13	protein metabolism;other metabolic processes;developmental processes	cytosol;ER/Golgi;translational apparatus;nucleus;other cell component	other molecular function	186404812
High	P62910	60S ribosomal protein L32 OS=Homo sapiens OX=9606 GN=RPL32 PE=1 SV=2	6.836	22	3	3	3	135	15.9	11.33	4.83	RPL32	protein metabolism;other metabolic processes	cytosol;translational apparatus;other cell component	other molecular function	91491095
High	Q99569	Plakophilin-4 OS=Homo sapiens OX=9606 GN=PKP4 PE=1 SV=2	6.671	2	2	2	2	1192	131.8	8.94	6.4	PKP4	cell adhesion;cell-cell signaling;cell organization and biogenesis;other biological processes	plasma membrane;other membranes;cytoskeleton;nucleus;other cell component	other molecular function	19884124
High	Q9BWF3	RNA-binding protein 4 OS=Homo sapiens OX=9606 GN=RBM4 PE=1 SV=1	6.668	10	2	2	2	364	40.3	7.08	6.7	RBM4	cell-cell signaling;protein metabolism;RNA metabolism OR transcription;other metabolic processes;stress response;transport;other biological processes	cytosol;nucleus;other cell component	nucleic acid binding activity;other molecular function	39212129
High	O00148	ATP-dependent RNA helicase DDX39A OS=Homo sapiens OX=9606 GN=DDX39A PE=1 SV=2	6.629	7	3	3	3	427	49.1	5.68	6.86	DDX39A	RNA metabolism OR transcription;other metabolic processes;transport	nucleus;other cell component	other molecular function	42365178
High	Q8NC51	Plasminogen activator inhibitor 1 RNA-binding protein OS=Homo sapiens OX=9606 GN=SERBP1 PE=1 SV=2	6.494	13	4	4	4	408	44.9	8.65	8.28	SERBP1	cell organization and biogenesis;other biological processes	cytosol;nucleus;other cell component	translation activity;nucleic acid binding activity;other molecular function	93371457
High	P84103	Serine/arginine-rich splicing factor 3 OS=Homo sapiens OX=9606 GN=SRSF3 PE=1 SV=1	6.455	27	4	4	3	164	19.3	11.65	7.35	SRSF3	RNA metabolism OR transcription;other metabolic processes;transport;other biological processes	nucleus;other cell component	nucleic acid binding activity;other molecular function	133366905
High	Q9HAU5	Regulator of nonsense transcripts 2 OS=Homo sapiens OX=9606 GN=UPF2 PE=1 SV=1	6.423	3	4	4	4	1272	147.7	5.69	3.45	UPF2	RNA metabolism OR transcription;other metabolic processes;transport;developmental processes;other biological processes	cytosol;nucleus;other cell component	nucleic acid binding activity;other molecular function	2.77094e+07
High	Q86XK2	F-box only protein 11 OS=Homo sapiens OX=9606 GN=FBXO11 PE=1 SV=3	6.422	3	3	3	3	927	103.5	6.99	3.11	FBXO11	protein metabolism;other metabolic processes;other biological processes	cytosol;nucleus;other cell component	other molecular function	24244266
High	Q16527	Cysteine and glycine-rich protein 2 OS=Homo sapiens OX=9606 GN=CSRP2 PE=1 SV=3	6.404	16	2	3	2	193	20.9	8.62	6.55	CSRP2	cell organization and biogenesis;other biological processes	cytoskeleton;nucleus;other cell component	cytoskeletal activity;other molecular function	44288379
High	P61254	60S ribosomal protein L26 OS=Homo sapiens OX=9606 GN=RPL26 PE=1 SV=1	6.355	24	4	4	4	145	17.2	10.55	10.58	RPL26	cell cycle OR cell proliferation;protein metabolism;RNA metabolism OR transcription;other metabolic processes;stress response;signal transduction;other biological processes	cytosol;translational apparatus;nucleus;other cell component	nucleic acid binding activity;other molecular function	174343772
High	Q9UPN6	SR-related and CTD-associated factor 8 OS=Homo sapiens OX=9606 GN=SCAF8 PE=1 SV=1	6.24	3	3	3	3	1271	140.4	8.29	4.03	SCAF8	RNA metabolism OR transcription;other metabolic processes;other biological processes	nucleus;other cell component	nucleic acid binding activity;other molecular function	3.08178e+07
High	P02656	Apolipoprotein C-III OS=Homo sapiens OX=9606 GN=APOC3 PE=1 SV=1	5.967	16	1	1	1	99	10.8	5.41	3.05	APOC3	cell organization and biogenesis;protein metabolism;other metabolic processes;transport;signal transduction;other biological processes	non-structural extracellular;other cytoplasmic organelle	signal transduction activity or receptor binding;enzyme regulator activity;other molecular function	54637140
High	Q969Q0	60S ribosomal protein L36a-like OS=Homo sapiens OX=9606 GN=RPL36AL PE=1 SV=3	5.784	24	3	3	3	106	12.5	10.65	7.1	RPL36AL	protein metabolism;other metabolic processes	plasma membrane;other membranes;cytosol;ER/Golgi;translational apparatus;nucleus	other molecular function	128544028
High	P62258	14-3-3 protein epsilon OS=Homo sapiens OX=9606 GN=YWHAE PE=1 SV=1	5.772	12	3	3	1	255	29.2	4.74	4.67	YWHAE	stress response;transport;developmental processes;signal transduction;other biological processes	cytosol;nucleus;other cell component	other molecular function	11263805
High	P62899	60S ribosomal protein L31 OS=Homo sapiens OX=9606 GN=RPL31 PE=1 SV=1	5.754	24	3	6	3	125	14.5	10.54	12.81	RPL31	protein metabolism;other metabolic processes	cytosol;translational apparatus;other cell component	other molecular function	253170086
High	P42766	60S ribosomal protein L35 OS=Homo sapiens OX=9606 GN=RPL35 PE=1 SV=2	5.734	26	3	3	3	123	14.5	11.05	6.69	RPL35	protein metabolism;RNA metabolism OR transcription;other metabolic processes	cytosol;translational apparatus;nucleus;other cell component	nucleic acid binding activity;other molecular function	120834476
High	P78332	RNA-binding protein 6 OS=Homo sapiens OX=9606 GN=RBM6 PE=1 SV=5	5.707	3	3	3	3	1123	128.6	6.32	5.92	RBM6	RNA metabolism OR transcription;other metabolic processes	nucleus	nucleic acid binding activity	3.32123e+07
High	Q9Y3Y2	Chromatin target of PRMT1 protein OS=Homo sapiens OX=9606 GN=CHTOP PE=1 SV=2	5.6	12	2	2	2	248	26.4	12.23	4.77	CHTOP	cell organization and biogenesis;other metabolic processes;transport;developmental processes;other biological processes	nucleus	nucleic acid binding activity	37808815
High	P05455	Lupus La protein OS=Homo sapiens OX=9606 GN=SSB PE=1 SV=2	5.547	7	3	3	3	408	46.8	7.12	4.29	SSB	RNA metabolism OR transcription;other metabolic processes;transport;other biological processes	cytosol;nucleus;other cell component	nucleic acid binding activity	2.29702e+07
High	P62318	Small nuclear ribonucleoprotein Sm D3 OS=Homo sapiens OX=9606 GN=SNRPD3 PE=1 SV=1	5.411	15	2	3	2	126	13.9	10.32	8.03	SNRPD3	cell organization and biogenesis;protein metabolism;RNA metabolism OR transcription;other metabolic processes	cytosol;nucleus;other cell component	nucleic acid binding activity;other molecular function	44732650
High	P62081	40S ribosomal protein S7 OS=Homo sapiens OX=9606 GN=RPS7 PE=1 SV=1	5.385	11	2	2	2	194	22.1	10.1	4.79	RPS7	protein metabolism;RNA metabolism OR transcription;other metabolic processes;developmental processes;other biological processes	cytosol;cytoskeleton;translational apparatus;nucleus;other cell component	enzyme regulator activity;nucleic acid binding activity;other molecular function	42174396
High	Q15417	Calponin-3 OS=Homo sapiens OX=9606 GN=CNN3 PE=1 SV=1	5.333	7	2	2	2	329	36.4	6.05	4.97	CNN3	cell organization and biogenesis;other biological processes	cytosol;cytoskeleton	cytoskeletal activity;other molecular function	35263169
High	Q13573	SNW domain-containing protein 1 OS=Homo sapiens OX=9606 GN=SNW1 PE=1 SV=1	5.327	4	2	2	2	536	61.5	9.52	5.11	SNW1	RNA metabolism OR transcription;other metabolic processes;stress response;signal transduction;other biological processes	nucleus	signal transduction activity or receptor binding;other molecular function	12377434
High	Q00325	Phosphate carrier protein, mitochondrial OS=Homo sapiens OX=9606 GN=SLC25A3 PE=1 SV=2	5.3	10	3	3	3	362	40.1	9.38	6.38	SLC25A3	transport	plasma membrane;other membranes;mitochondrion	transporter activity;other molecular function	85939524
High	P50914	60S ribosomal protein L14 OS=Homo sapiens OX=9606 GN=RPL14 PE=1 SV=4	5.221	8	2	2	2	215	23.4	10.93	3.19	RPL14	protein metabolism;RNA metabolism OR transcription;other metabolic processes;other biological processes	cytosol;translational apparatus;other cell component	other molecular function	69644901
High	Q7Z739	YTH domain-containing family protein 3 OS=Homo sapiens OX=9606 GN=YTHDF3 PE=1 SV=1	5.22	4	3	3	3	585	63.8	9.04	2.5	YTHDF3	cell organization and biogenesis;other biological processes	cytosol;other cell component	translation activity;nucleic acid binding activity	26365820
High	P16401	Histone H1.5 OS=Homo sapiens OX=9606 GN=H1-5 PE=1 SV=3	5.066	11	3	3	3	226	22.6	10.92	4.46	H1-5	cell organization and biogenesis;other biological processes	nucleus;other cell component	nucleic acid binding activity;other molecular function	105162864
High	Q92567	Protein FAM168A OS=Homo sapiens OX=9606 GN=FAM168A PE=1 SV=2	5.03	11	2	2	2	244	26.2	8.98	5.76	FAM168A	other biological processes			73694346	Acetyl [N-Term]
High	Q9UK61	Protein TASOR OS=Homo sapiens OX=9606 GN=TASOR PE=1 SV=3	4.907	1	2	2	2	1670	188.9	5.8	4.84	TASOR	cell organization and biogenesis;developmental processes;other biological processes	nucleus;other cell component	other molecular function	14219552
High	P60866	40S ribosomal protein S20 OS=Homo sapiens OX=9606 GN=RPS20 PE=1 SV=1	4.898	19	2	2	2	119	13.4	9.94	7.17	RPS20	protein metabolism;other metabolic processes;other biological processes	cytosol;translational apparatus;nucleus;other cell component	enzyme regulator activity;other molecular function	82167540
High	Q16629	Serine/arginine-rich splicing factor 7 OS=Homo sapiens OX=9606 GN=SRSF7 PE=1 SV=1	4.879	13	3	3	2	238	27.4	11.82	4.76	SRSF7	RNA metabolism OR transcription;other metabolic processes;transport;other biological processes	nucleus;other cell component	nucleic acid binding activity;other molecular function	98741984
High	P17931	Galectin-3 OS=Homo sapiens OX=9606 GN=LGALS3 PE=1 SV=5	4.853	6	1	1	1	250	26.1	8.56	3.9	LGALS3	RNA metabolism OR transcription;other metabolic processes;stress response;signal transduction;other biological processes	plasma membrane;other membranes;cytosol;mitochondrion;nucleus;other cell component	signal transduction activity or receptor binding;enzyme regulator activity;other molecular function	16554980
High	P08865	40S ribosomal protein SA OS=Homo sapiens OX=9606 GN=RPSA PE=1 SV=4	4.834	5	1	1	1	295	32.8	4.87	2.78	RPSA	cell adhesion;cell organization and biogenesis;protein metabolism;other metabolic processes;other biological processes	plasma membrane;other membranes;cytosol;translational apparatus;nucleus;other cell component	translation activity;other molecular function	14460141
High	Q15365	Poly(rC)-binding protein 1 OS=Homo sapiens OX=9606 GN=PCBP1 PE=1 SV=2	4.75	7	2	2	1	356	37.5	7.09	5.06	PCBP1	RNA metabolism OR transcription;other metabolic processes;other biological processes	cytosol;nucleus;other cell component	nucleic acid binding activity;other molecular function	19727710
High	Q96CW1	AP-2 complex subunit mu OS=Homo sapiens OX=9606 GN=AP2M1 PE=1 SV=2	4.746	8	2	2	2	435	49.6	9.54	5.47	AP2M1	cell organization and biogenesis;transport;other biological processes	plasma membrane;other membranes;cytosol;other cytoplasmic organelle;other cell component	signal transduction activity or receptor binding;other molecular function	12116866
High	Q9H0D6	5'-3' exoribonuclease 2 OS=Homo sapiens OX=9606 GN=XRN2 PE=1 SV=1	4.711	2	2	2	2	950	108.5	7.47	2.19	XRN2	RNA metabolism OR transcription;other metabolic processes;developmental processes;other biological processes	nucleus;other cell component	nucleic acid binding activity;other molecular function	15320986
High	Q92615	La-related protein 4B OS=Homo sapiens OX=9606 GN=LARP4B PE=1 SV=3	4.619	4	2	2	2	738	80.5	6.92	2.15	LARP4B	other biological processes	cytosol;translational apparatus;nucleus;other cell component	nucleic acid binding activity	2.9852e+07
High	P62857	40S ribosomal protein S28 OS=Homo sapiens OX=9606 GN=RPS28 PE=1 SV=1	4.531	30	2	2	2	69	7.8	10.7	5.24	RPS28	cell organization and biogenesis;protein metabolism;RNA metabolism OR transcription;other metabolic processes;other biological processes	other membranes;cytosol;ER/Golgi;translational apparatus;nucleus;other cell component	other molecular function	78482698
High	Q86U42	Polyadenylate-binding protein 2 OS=Homo sapiens OX=9606 GN=PABPN1 PE=1 SV=3	4.341	6	2	2	2	306	32.7	5.06	2.99	PABPN1	RNA metabolism OR transcription;other metabolic processes;transport;signal transduction;other biological processes	nucleus;other cell component	nucleic acid binding activity;other molecular function	2.15587e+07
High	Q5VZF2	Muscleblind-like protein 2 OS=Homo sapiens OX=9606 GN=MBNL2 PE=1 SV=2	4.332	5	2	2	2	373	40.5	8.38	1.63	MBNL2	RNA metabolism OR transcription;other metabolic processes;other biological processes	nucleus;other cell component	nucleic acid binding activity;other molecular function	24160063
High	O14880	Microsomal glutathione S-transferase 3 OS=Homo sapiens OX=9606 GN=MGST3 PE=1 SV=1	4.277	9	1	1	1	152	16.5	9.38	2.23	MGST3	other metabolic processes;other biological processes	other membranes;ER/Golgi;nucleus;other cell component	other molecular function	7.75029e+06
High	A0A087WW87	Immunoglobulin kappa variable 2-40 OS=Homo sapiens OX=9606 GN=IGKV2-40 PE=3 SV=2	4.255	11	1	1	1	121	13.3	4.61	3.21	IGKV2-40	other biological processes	non-structural extracellular;plasma membrane;other membranes;other cell component		359491264
High	P49750	YLP motif-containing protein 1 OS=Homo sapiens OX=9606 GN=YLPM1 PE=1 SV=4	4.222	1	2	2	2	2146	241.5	6.55	4.03	YLPM1	other biological processes	cytosol;nucleus		4179335
High	P62841	40S ribosomal protein S15 OS=Homo sapiens OX=9606 GN=RPS15 PE=1 SV=2	4.21	27	2	2	2	145	17	10.39	2.83	RPS15	cell organization and biogenesis;protein metabolism;RNA metabolism OR transcription;other metabolic processes;transport;developmental processes;other biological processes	cytosol;translational apparatus;nucleus;other cell component	enzyme regulator activity;nucleic acid binding activity;other molecular function	52018656
High	Q16778	Histone H2B type 2-E OS=Homo sapiens OX=9606 GN=H2BC21 PE=1 SV=3	4.179	16	2	2	2	126	13.9	10.32	4.41	H2BC21	cell organization and biogenesis;stress response	non-structural extracellular;cytosol;nucleus;other cell component	nucleic acid binding activity;other molecular function	41182778
High	P40429	60S ribosomal protein L13a OS=Homo sapiens OX=9606 GN=RPL13A PE=1 SV=2	4.141	10	3	3	3	203	23.6	10.93	1.99	RPL13A	protein metabolism;other metabolic processes;stress response;developmental processes;other biological processes	cytosol;translational apparatus;other cell component	nucleic acid binding activity;other molecular function	69027200
High	P52298	Nuclear cap-binding protein subunit 2 OS=Homo sapiens OX=9606 GN=NCBP2 PE=1 SV=1	4.139	12	2	2	2	156	18	8.21	4.58	NCBP2	protein metabolism;RNA metabolism OR transcription;other metabolic processes;transport;other biological processes	cytosol;nucleus;other cell component	nucleic acid binding activity	23692167
High	P39019	40S ribosomal protein S19 OS=Homo sapiens OX=9606 GN=RPS19 PE=1 SV=2	4.113	11	2	2	2	145	16.1	10.32	2.69	RPS19	cell organization and biogenesis;protein metabolism;RNA metabolism OR transcription;other metabolic processes;stress response;other biological processes	cytosol;translational apparatus;nucleus;other cell component	other molecular function	29915899
High	Q04637	Eukaryotic translation initiation factor 4 gamma 1 OS=Homo sapiens OX=9606 GN=EIF4G1 PE=1 SV=4	4.068	2	2	2	2	1599	175.4	5.33	4.36	EIF4G1	protein metabolism;other metabolic processes;stress response;developmental processes;other biological processes	cytosol;translational apparatus;nucleus;other cell component	nucleic acid binding activity;other molecular function
High	P61513	60S ribosomal protein L37a OS=Homo sapiens OX=9606 GN=RPL37A PE=1 SV=2	4.03	22	2	2	2	92	10.3	10.43	3.41	RPL37A	protein metabolism;other metabolic processes	cytosol;translational apparatus;other cell component	other molecular function	45266750
High	P62913	60S ribosomal protein L11 OS=Homo sapiens OX=9606 GN=RPL11 PE=1 SV=2	3.99	10	2	2	2	178	20.2	9.6	2.25	RPL11	cell organization and biogenesis;protein metabolism;RNA metabolism OR transcription;other metabolic processes;transport;other biological processes	cytosol;translational apparatus;nucleus;other cell component	enzyme regulator activity;nucleic acid binding activity;other molecular function	71235976
High	P63208	S-phase kinase-associated protein 1 OS=Homo sapiens OX=9606 GN=SKP1 PE=1 SV=2	3.98	7	1	1	1	163	18.6	4.54	3.45	SKP1	cell organization and biogenesis;protein metabolism;other metabolic processes;other biological processes	cytosol;cytoskeleton;nucleus;other cell component	other molecular function	11671457
High	P42677	40S ribosomal protein S27 OS=Homo sapiens OX=9606 GN=RPS27 PE=1 SV=3	3.971	15	1	1	1	84	9.5	9.45	2.95	RPS27	cell organization and biogenesis;protein metabolism;RNA metabolism OR transcription;other metabolic processes;other biological processes	cytosol;translational apparatus;nucleus;other cell component	nucleic acid binding activity;other molecular function
High	P46783	40S ribosomal protein S10 OS=Homo sapiens OX=9606 GN=RPS10 PE=1 SV=1	3.877	15	2	2	2	165	18.9	10.15	2.66	RPS10	protein metabolism;other metabolic processes	cytosol;translational apparatus;nucleus;other cell component	other molecular function	39253033
High	Q5T9A4	ATPase family AAA domain-containing protein 3B OS=Homo sapiens OX=9606 GN=ATAD3B PE=1 SV=1	3.877	3	2	2	2	648	72.5	9.2	4.4	ATAD3B	cell organization and biogenesis	plasma membrane;other membranes;mitochondrion	other molecular function	1.71637e+07
High	O43148	mRNA cap guanine-N7 methyltransferase OS=Homo sapiens OX=9606 GN=RNMT PE=1 SV=1	3.873	6	2	2	2	476	54.8	6.61	3.81	RNMT	RNA metabolism OR transcription;other metabolic processes;other biological processes	nucleus;other cell component	nucleic acid binding activity;other molecular function	19767741
High	Q9UG63	ATP-binding cassette sub-family F member 2 OS=Homo sapiens OX=9606 GN=ABCF2 PE=1 SV=2	3.759	4	2	2	2	623	71.2	7.37	3.83	ABCF2			other molecular function	1.14157e+07
High	A0A0A0MS14	Immunoglobulin heavy variable 1-45 OS=Homo sapiens OX=9606 GN=IGHV1-45 PE=3 SV=1	3.694	9	1	1	1	117	13.5	9.1	3.3	IGHV1-45	other biological processes	non-structural extracellular;plasma membrane;other membranes;other cell component		34955528
High	Q7L2E3	ATP-dependent RNA helicase DHX30 OS=Homo sapiens OX=9606 GN=DHX30 PE=1 SV=1	3.682	1	1	1	1	1194	133.9	8.78	2.17	DHX30	cell organization and biogenesis;developmental processes	cytosol;mitochondrion;nucleus;other cell component	nucleic acid binding activity;other molecular function	6.76579e+06
High	O43791	Speckle-type POZ protein OS=Homo sapiens OX=9606 GN=SPOP PE=1 SV=1	3.647	3	1	1	1	374	42.1	5.8	2.96	SPOP	protein metabolism;other metabolic processes;other biological processes	nucleus;other cell component	other molecular function	16977470
High	P26368	Splicing factor U2AF 65 kDa subunit OS=Homo sapiens OX=9606 GN=U2AF2 PE=1 SV=4	3.632	6	3	3	3	475	53.5	9.09	4.18	U2AF2	RNA metabolism OR transcription;other metabolic processes;other biological processes	nucleus	nucleic acid binding activity;other molecular function	28293518
High	Q96QR8	Transcriptional activator protein Pur-beta OS=Homo sapiens OX=9606 GN=PURB PE=1 SV=3	3.6	7	2	2	2	312	33.2	5.43	2.71	PURB	RNA metabolism OR transcription;other biological processes	nucleus	nucleic acid binding activity;other molecular function	6.49968e+06
High	Q16630	Cleavage and polyadenylation specificity factor subunit 6 OS=Homo sapiens OX=9606 GN=CPSF6 PE=1 SV=2	3.524	5	2	2	2	551	59.2	7.15	4.35	CPSF6	cell organization and biogenesis;RNA metabolism OR transcription;other metabolic processes;other biological processes	nucleus;other cell component	translation activity;nucleic acid binding activity;other molecular function	20911399
High	Q16777	Histone H2A type 2-C OS=Homo sapiens OX=9606 GN=H2AC20 PE=1 SV=4	3.519	12	2	2	2	129	14	10.9	5.05	H2AC20		nucleus;other cell component	nucleic acid binding activity;other molecular function	83575622
High	Q9C0J8	pre-mRNA 3' end processing protein WDR33 OS=Homo sapiens OX=9606 GN=WDR33 PE=1 SV=2	3.485	2	2	2	2	1336	145.8	9.17	1.97	WDR33	DNA metabolism;RNA metabolism OR transcription;other metabolic processes;stress response;other biological processes	nucleus;other cell component		1.78862e+07
High	P05386	60S acidic ribosomal protein P1 OS=Homo sapiens OX=9606 GN=RPLP1 PE=1 SV=1	3.297	14	1	2	1	114	11.5	4.32	5.43	RPLP1	protein metabolism;other metabolic processes	cytosol;translational apparatus;other cell component	enzyme regulator activity;other molecular function	65111508
High	Q9UKV8	Protein argonaute-2 OS=Homo sapiens OX=9606 GN=AGO2 PE=1 SV=3	3.275	2	2	2	2	859	97.1	9.19	4.21	AGO2	cell organization and biogenesis;protein metabolism;RNA metabolism OR transcription;other metabolic processes;developmental processes;other biological processes	non-structural extracellular;cytosol;nucleus;other cell component	nucleic acid binding activity;other molecular function	6649071
High	Q96EP5	DAZ-associated protein 1 OS=Homo sapiens OX=9606 GN=DAZAP1 PE=1 SV=1	3.165	4	1	1	1	407	43.4	8.56	2.96	DAZAP1	cell cycle OR cell proliferation;other biological processes	cytosol;nucleus;other cell component	nucleic acid binding activity	20314876
High	Q69YN4	Protein virilizer homolog OS=Homo sapiens OX=9606 GN=VIRMA PE=1 SV=2	3.157	1	2	2	2	1812	201.9	5.01	4.03	VIRMA	RNA metabolism OR transcription;other metabolic processes	cytosol;nucleus;other cell component		1.20334e+07
High	O75569	Interferon-inducible double-stranded RNA-dependent protein kinase activator A OS=Homo sapiens OX=9606 GN=PRKRA PE=1 SV=1	3.131	6	1	1	1	313	34.4	8.41	3.38	PRKRA	protein metabolism;RNA metabolism OR transcription;other metabolic processes;stress response;developmental processes;other biological processes	cytosol;nucleus;other cell component	enzyme regulator activity;nucleic acid binding activity;other molecular function	9638953
High	Q07352	mRNA decay activator protein ZFP36L1 OS=Homo sapiens OX=9606 GN=ZFP36L1 PE=1 SV=1	3.114	3	1	1	1	338	36.3	7.96	2.45	ZFP36L1	cell adhesion;cell cycle OR cell proliferation;RNA metabolism OR transcription;other metabolic processes;stress response;transport;developmental processes;signal transduction;other biological processes	cytosol;nucleus;other cell component	nucleic acid binding activity;other molecular function
High	Q9BUT9	MAPK regulated corepressor interacting protein 2 OS=Homo sapiens OX=9606 GN=MCRIP2 PE=1 SV=2	3.082	7	1	1	1	160	17.8	9.41	1.8	MCRIP2		nucleus;other cell component		5388921
High	P14678	Small nuclear ribonucleoprotein-associated proteins B and B' OS=Homo sapiens OX=9606 GN=SNRPB PE=1 SV=2	3.053	6	2	2	2	240	24.6	11.19	2.62	SNRPB	cell organization and biogenesis;protein metabolism;RNA metabolism OR transcription;other metabolic processes;developmental processes	cytosol;nucleus;other cell component	nucleic acid binding activity;other molecular function	23730908
High	P24666	Low molecular weight phosphotyrosine protein phosphatase OS=Homo sapiens OX=9606 GN=ACP1 PE=1 SV=3	2.976	7	1	1	1	158	18	6.74	2.16	ACP1	protein metabolism;other metabolic processes	plasma membrane;other membranes;cytosol;other cell component	other molecular function	11598648
High	A0A0J9YX35	Immunoglobulin heavy variable 3-64D OS=Homo sapiens OX=9606 GN=IGHV3-64D PE=3 SV=1	2.974	9	1	1	1	117	12.8	7.85	3.42	IGHV3-64D	other biological processes	non-structural extracellular;plasma membrane;other membranes;other cell component		31774468
High	Q15393	Splicing factor 3B subunit 3 OS=Homo sapiens OX=9606 GN=SF3B3 PE=1 SV=4	2.923	1	1	1	1	1217	135.5	5.26	2.64	SF3B3	cell organization and biogenesis;protein metabolism;RNA metabolism OR transcription;other metabolic processes;other biological processes	nucleus;other cell component	nucleic acid binding activity;other molecular function	8372957
High	P61353	60S ribosomal protein L27 OS=Homo sapiens OX=9606 GN=RPL27 PE=1 SV=2	2.858	8	1	2	1	136	15.8	10.56	2.03	RPL27	protein metabolism;RNA metabolism OR transcription;other metabolic processes;other biological processes	other membranes;cytosol;ER/Golgi;translational apparatus;nucleus;other cell component	other molecular function	27825406
High	Q9Y3U8	60S ribosomal protein L36 OS=Homo sapiens OX=9606 GN=RPL36 PE=1 SV=3	2.846	18	2	2	2	105	12.2	11.59	4.08	RPL36	protein metabolism;other metabolic processes	cytosol;translational apparatus;nucleus	other molecular function	60416402
High	Q96KR1	Zinc finger RNA-binding protein OS=Homo sapiens OX=9606 GN=ZFR PE=1 SV=2	2.815	3	2	2	2	1074	116.9	9.04	0	ZFR		nucleus;other cell component	nucleic acid binding activity;other molecular function	3.97863e+06
High	O95793	Double-stranded RNA-binding protein Staufen homolog 1 OS=Homo sapiens OX=9606 GN=STAU1 PE=1 SV=2	2.798	2	1	1	1	577	63.1	9.44	2.49	STAU1	cell organization and biogenesis;stress response;transport;other biological processes	plasma membrane;other membranes;cytosol;cytoskeleton;ER/Golgi;other cell component	nucleic acid binding activity;other molecular function	15341015
High	A0AV96	RNA-binding protein 47 OS=Homo sapiens OX=9606 GN=RBM47 PE=1 SV=2	2.781	2	1	1	1	593	64.1	7.68	2.08	RBM47	RNA metabolism OR transcription;other metabolic processes;other biological processes	nucleus;other cell component	nucleic acid binding activity;other molecular function	5.01386e+06
High	Q13427	Peptidyl-prolyl cis-trans isomerase G OS=Homo sapiens OX=9606 GN=PPIG PE=1 SV=2	2.771	2	1	1	1	754	88.6	10.29	1.89	PPIG	protein metabolism;RNA metabolism OR transcription;other metabolic processes;other biological processes	cytosol;nucleus;other cell component	other molecular function	9507458
High	O95232	Luc7-like protein 3 OS=Homo sapiens OX=9606 GN=LUC7L3 PE=1 SV=2	2.769	4	1	1	1	432	51.4	9.79	2.01	LUC7L3	cell organization and biogenesis;RNA metabolism OR transcription;other metabolic processes	nucleus	nucleic acid binding activity	7.71993e+06
High	Q8TB72	Pumilio homolog 2 OS=Homo sapiens OX=9606 GN=PUM2 PE=1 SV=2	2.768	2	2	2	2	1066	114.1	7.08	1.65	PUM2	cell organization and biogenesis;RNA metabolism OR transcription;other metabolic processes;developmental processes;other biological processes	other membranes;cytosol;nucleus;other cell component	nucleic acid binding activity	18569726
High	P0C0L4	Complement C4-A OS=Homo sapiens OX=9606 GN=C4A PE=1 SV=2	2.764	1	1	1	1	1744	192.7	7.08	2.13	C4A	stress response;other biological processes	non-structural extracellular;plasma membrane;other membranes;ER/Golgi;other cell component	enzyme regulator activity;other molecular function	6571947
High	P46778	60S ribosomal protein L21 OS=Homo sapiens OX=9606 GN=RPL21 PE=1 SV=2	2.72	7	1	1	1	160	18.6	10.49	3.17	RPL21	protein metabolism;other metabolic processes	cytosol;ER/Golgi;translational apparatus;other cell component	other molecular function	25121898
High	P18077	60S ribosomal protein L35a OS=Homo sapiens OX=9606 GN=RPL35A PE=1 SV=2	2.705	15	2	2	2	110	12.5	11.06	2.13	RPL35A	protein metabolism;RNA metabolism OR transcription;other metabolic processes;other biological processes	cytosol;translational apparatus;other cell component	nucleic acid binding activity;other molecular function	20113226
High	P23588	Eukaryotic translation initiation factor 4B OS=Homo sapiens OX=9606 GN=EIF4B PE=1 SV=2	2.661	2	1	1	1	611	69.1	5.73	2.2	EIF4B	protein metabolism;other metabolic processes;other biological processes	cytosol;translational apparatus	nucleic acid binding activity	15766076
High	P62316	Small nuclear ribonucleoprotein Sm D2 OS=Homo sapiens OX=9606 GN=SNRPD2 PE=1 SV=1	2.624	8	1	1	1	118	13.5	9.91	2.85	SNRPD2	cell organization and biogenesis;RNA metabolism OR transcription;other metabolic processes	cytosol;nucleus;other cell component		14701779
High	P62304	Small nuclear ribonucleoprotein E OS=Homo sapiens OX=9606 GN=SNRPE PE=1 SV=1	2.567	12	1	1	1	92	10.8	9.44	2.39	SNRPE	cell organization and biogenesis;RNA metabolism OR transcription;other metabolic processes	cytosol;nucleus;other cell component	nucleic acid binding activity	18903054
High	Q9H089	Large subunit GTPase 1 homolog OS=Homo sapiens OX=9606 GN=LSG1 PE=1 SV=2	2.547	2	1	1	1	658	75.2	6.38	2.43	LSG1	transport	cytosol;ER/Golgi;nucleus	other molecular function
High	P46777	60S ribosomal protein L5 OS=Homo sapiens OX=9606 GN=RPL5 PE=1 SV=3	2.545	6	1	1	1	297	34.3	9.72	2.08	RPL5	cell organization and biogenesis;protein metabolism;RNA metabolism OR transcription;other metabolic processes;other biological processes	cytosol;ER/Golgi;translational apparatus;nucleus;other cell component	enzyme regulator activity;nucleic acid binding activity;other molecular function	8581757
High	P04156	Major prion protein OS=Homo sapiens OX=9606 GN=PRNP PE=1 SV=1	2.487	4	1	2	1	253	27.6	9	4.24	PRNP	cell cycle OR cell proliferation;cell organization and biogenesis;stress response;signal transduction;other biological processes	plasma membrane;other membranes;cytosol;ER/Golgi;nucleus;other cell component	signal transduction activity or receptor binding;enzyme regulator activity;cytoskeletal activity;other molecular function	45633992
High	Q9BRJ7	Tudor-interacting repair regulator protein OS=Homo sapiens OX=9606 GN=NUDT16L1 PE=1 SV=1	2.483	5	1	1	1	211	23.3	8.91	1.85	NUDT16L1	other biological processes	nucleus	nucleic acid binding activity	4662758
High	P18085	ADP-ribosylation factor 4 OS=Homo sapiens OX=9606 GN=ARF4 PE=1 SV=3	2.47	6	1	1	1	180	20.5	7.14	2.1	ARF4	cell organization and biogenesis;transport;developmental processes;other biological processes	plasma membrane;other membranes;cytosol;ER/Golgi;other cell component	signal transduction activity or receptor binding;enzyme regulator activity;other molecular function	6438800
High	P62273	40S ribosomal protein S29 OS=Homo sapiens OX=9606 GN=RPS29 PE=1 SV=2	2.457	13	1	2	1	56	6.7	10.13	2.12	RPS29	protein metabolism;other metabolic processes	other membranes;cytosol;ER/Golgi;translational apparatus;nucleus;other cell component	other molecular function	220656360
High	O75534	Cold shock domain-containing protein E1 OS=Homo sapiens OX=9606 GN=CSDE1 PE=1 SV=2	2.454	3	1	1	1	798	88.8	6.25	0	CSDE1	cell organization and biogenesis;RNA metabolism OR transcription;other metabolic processes;developmental processes;other biological processes	plasma membrane;other membranes;cytosol;ER/Golgi;other cell component	nucleic acid binding activity	6.47043e+06
High	Q9NZ01	Very-long-chain enoyl-CoA reductase OS=Homo sapiens OX=9606 GN=TECR PE=1 SV=1	2.39	4	1	1	1	308	36	9.45	2.27	TECR	other metabolic processes	other membranes;ER/Golgi	other molecular function	12438291
High	Q8ND56	Protein LSM14 homolog A OS=Homo sapiens OX=9606 GN=LSM14A PE=1 SV=3	2.35	2	1	1	1	463	50.5	9.52	2.25	LSM14A	cell cycle OR cell proliferation;cell organization and biogenesis;stress response;signal transduction;other biological processes	cytosol;cytoskeleton;other cell component	nucleic acid binding activity	4.47207e+06
High	Q96T37	RNA-binding protein 15 OS=Homo sapiens OX=9606 GN=RBM15 PE=1 SV=2	2.319	2	1	1	1	977	107.1	10.08	2.73	RBM15	cell organization and biogenesis;RNA metabolism OR transcription;other metabolic processes;developmental processes;signal transduction;other biological processes	other membranes;nucleus;other cell component	nucleic acid binding activity	3.87873e+06
High	P01624	Immunoglobulin kappa variable 3-15 OS=Homo sapiens OX=9606 GN=IGKV3-15 PE=1 SV=2	2.308	8	1	1	1	115	12.5	5.19	2.84	IGKV3-15	other biological processes	non-structural extracellular;plasma membrane;other membranes;other cell component	other molecular function	31779036
High	P06312	Immunoglobulin kappa variable 4-1 OS=Homo sapiens OX=9606 GN=IGKV4-1 PE=1 SV=1	2.276	7	1	1	1	121	13.4	5.25	2.55	IGKV4-1	other biological processes	non-structural extracellular;plasma membrane;other membranes;other cell component	other molecular function	166617328
High	Q8NB15	Zinc finger protein 511 OS=Homo sapiens OX=9606 GN=ZNF511 PE=1 SV=2	2.243	6	1	1	1	252	28.2	7.66	2.61	ZNF511		nucleus	nucleic acid binding activity;other molecular function	3.91336e+06
High	P02746	Complement C1q subcomponent subunit B OS=Homo sapiens OX=9606 GN=C1QB PE=1 SV=3	2.232	6	1	1	1	253	26.7	8.63	0	C1QB	cell organization and biogenesis;stress response;other biological processes	non-structural extracellular;other cell component		8862373
High	Q9BTE3	Mini-chromosome maintenance complex-binding protein OS=Homo sapiens OX=9606 GN=MCMBP PE=1 SV=2	2.206	2	1	1	1	642	72.9	5.87	1.86	MCMBP	cell cycle OR cell proliferation;cell organization and biogenesis;DNA metabolism;other metabolic processes;other biological processes	cytosol;nucleus;other cell component	other molecular function	7.1918e+06
High	P49207	60S ribosomal protein L34 OS=Homo sapiens OX=9606 GN=RPL34 PE=1 SV=3	2.201	13	2	2	2	117	13.3	11.47	4.03	RPL34	protein metabolism;other metabolic processes	cytosol;ER/Golgi;translational apparatus;nucleus;other cell component	nucleic acid binding activity;other molecular function	48352690
High	P62136	Serine/threonine-protein phosphatase PP1-alpha catalytic subunit OS=Homo sapiens OX=9606 GN=PPP1CA PE=1 SV=1	2.186	3	1	1	1	330	37.5	6.33	0	PPP1CA	cell adhesion;cell-cell signaling;cell cycle OR cell proliferation;cell organization and biogenesis;protein metabolism;other metabolic processes;stress response;developmental processes;signal transduction;other biological processes	plasma membrane;other membranes;cytosol;nucleus;other cell component	other molecular function	4.87405e+06
High	Q9BU76	Multiple myeloma tumor-associated protein 2 OS=Homo sapiens OX=9606 GN=MMTAG2 PE=1 SV=1	2.18	5	1	1	1	263	29.4	10.02	1.77	MMTAG2		non-structural extracellular;other cell component		15200937
High	O95639	Cleavage and polyadenylation specificity factor subunit 4 OS=Homo sapiens OX=9606 GN=CPSF4 PE=1 SV=1	2.069	4	1	1	1	269	30.2	8.31	2.03	CPSF4		nucleus;other cell component	nucleic acid binding activity;other molecular function	7.52742e+06	Acetyl [N-Term]
High	P62861	FAU ubiquitin-like and ribosomal protein S30 OS=Homo sapiens OX=9606 GN=FAU PE=1 SV=2	2.057	8	1	1	1	133	14.4	10.17	2.79	FAU	cell organization and biogenesis;protein metabolism;other metabolic processes;stress response	non-structural extracellular;cytosol;translational apparatus;nucleus;other cell component	other molecular function	106122320
High	P52434	DNA-directed RNA polymerases I, II, and III subunit RPABC3 OS=Homo sapiens OX=9606 GN=POLR2H PE=1 SV=4	2.035	9	1	1	1	150	17.1	4.68	2	POLR2H	RNA metabolism OR transcription;other metabolic processes	cytosol;nucleus;other cell component	nucleic acid binding activity	6408910
High	Q14966	Zinc finger protein 638 OS=Homo sapiens OX=9606 GN=ZNF638 PE=1 SV=2	2.023	1	1	1	1	1978	220.5	6.38	2.4	ZNF638	RNA metabolism OR transcription;other metabolic processes;other biological processes	nucleus;other cell component	nucleic acid binding activity;other molecular function	3.57805e+06
High	Q99626	Homeobox protein CDX-2 OS=Homo sapiens OX=9606 GN=CDX2 PE=1 SV=3	1.941	4	1	1	1	313	33.5	9.63	1.97	CDX2	RNA metabolism OR transcription;transport;developmental processes;other biological processes	nucleus;other cell component	nucleic acid binding activity;other molecular function	12478615
High	Q9BZI7	Regulator of nonsense transcripts 3B OS=Homo sapiens OX=9606 GN=UPF3B PE=1 SV=1	1.912	2	1	1	1	483	57.7	9.48	2.23	UPF3B	cell organization and biogenesis;RNA metabolism OR transcription;other metabolic processes;transport;developmental processes;other biological processes	cytosol;cytoskeleton;nucleus;other cell component	nucleic acid binding activity	4753432
High	Q99590	Protein SCAF11 OS=Homo sapiens OX=9606 GN=SCAF11 PE=1 SV=2	1.902	1	1	1	1	1463	164.6	8.41	1.69	SCAF11	cell organization and biogenesis;RNA metabolism OR transcription;other metabolic processes	nucleus	other molecular function	6.54363e+06
High	Q07955	Serine/arginine-rich splicing factor 1 OS=Homo sapiens OX=9606 GN=SRSF1 PE=1 SV=2	1.887	4	1	1	1	248	27.7	10.36	2.34	SRSF1	cell organization and biogenesis;RNA metabolism OR transcription;other metabolic processes;transport;other biological processes	nucleus;other cell component	nucleic acid binding activity;other molecular function	16198605
High	Q14847	LIM and SH3 domain protein 1 OS=Homo sapiens OX=9606 GN=LASP1 PE=1 SV=2	1.884	3	1	1	1	261	29.7	7.05	2.29	LASP1	transport	cytoskeleton;other cell component	transporter activity;cytoskeletal activity;other molecular function	17846420
High	Q99417	c-Myc-binding protein OS=Homo sapiens OX=9606 GN=MYCBP PE=1 SV=3	1.883	19	1	1	1	103	12	5.91	0	MYCBP	RNA metabolism OR transcription;other biological processes	mitochondrion;nucleus;other cell component	other molecular function	11764664
High	O00422	Histone deacetylase complex subunit SAP18 OS=Homo sapiens OX=9606 GN=SAP18 PE=1 SV=1	1.872	8	1	1	1	153	17.6	9.35	2.11	SAP18	RNA metabolism OR transcription;other metabolic processes;other biological processes	cytosol;nucleus;other cell component	other molecular function	1.98473e+06
High	O00483	Cytochrome c oxidase subunit NDUFA4 OS=Homo sapiens OX=9606 GN=NDUFA4 PE=1 SV=1	1.793	12	1	1	1	81	9.4	9.38	1.81	NDUFA4	other metabolic processes;transport;other biological processes	other membranes;mitochondrion	transporter activity;other molecular function	6.25302e+06
High	Q14493	Histone RNA hairpin-binding protein OS=Homo sapiens OX=9606 GN=SLBP PE=1 SV=1	1.791	4	1	1	1	270	31.3	7.47	2.49	SLBP	protein metabolism;RNA metabolism OR transcription;other metabolic processes;transport	cytosol;nucleus;other cell component	nucleic acid binding activity;other molecular function	7.66426e+06
High	Q15185	Prostaglandin E synthase 3 OS=Homo sapiens OX=9606 GN=PTGES3 PE=1 SV=1	1.771	8	1	1	1	160	18.7	4.54	0	PTGES3	cell cycle OR cell proliferation;cell organization and biogenesis;DNA metabolism;other metabolic processes;developmental processes;signal transduction;other biological processes	cytosol;nucleus;other cell component	other molecular function	38291796
High	Q96HP0	Dedicator of cytokinesis protein 6 OS=Homo sapiens OX=9606 GN=DOCK6 PE=1 SV=3	1.735	1	1	10	1	2047	229.4	6.74	4.23	DOCK6	signal transduction;other biological processes	cytosol;other cell component	enzyme regulator activity	265887018
High	Q53F19	Nuclear cap-binding protein subunit 3 OS=Homo sapiens OX=9606 GN=NCBP3 PE=1 SV=2	1.708	1	1	1	1	620	70.5	5.73	1.95	NCBP3	RNA metabolism OR transcription;other metabolic processes;stress response;transport	nucleus;other cell component	nucleic acid binding activity	5.61612e+06
High	O76021	Ribosomal L1 domain-containing protein 1 OS=Homo sapiens OX=9606 GN=RSL1D1 PE=1 SV=3	1.702	3	1	1	1	490	54.9	10.13	1.7	RSL1D1	other biological processes	nucleus;other cell component	nucleic acid binding activity	5.09387e+06
High	Q86YZ3	Hornerin OS=Homo sapiens OX=9606 GN=HRNR PE=1 SV=2	1.696	2	1	1	1	2850	282.2	10.04	0	HRNR	cell organization and biogenesis;other biological processes	non-structural extracellular;plasma membrane;other cytoplasmic organelle;other cell component	other molecular function	6.92095e+06
High	Q9UQ35	Serine/arginine repetitive matrix protein 2 OS=Homo sapiens OX=9606 GN=SRRM2 PE=1 SV=2	1.662	0	1	1	1	2752	299.4	12.06	0	SRRM2	RNA metabolism OR transcription;other metabolic processes	nucleus	nucleic acid binding activity;other molecular function	9603497
High	Q8NDV7	Trinucleotide repeat-containing gene 6A protein OS=Homo sapiens OX=9606 GN=TNRC6A PE=1 SV=2	1.651	1	1	1	1	1962	210.2	7.01	0	TNRC6A	stress response;other biological processes	cytosol;ER/Golgi;nucleus;other cell component		6593753
High	B9A064	Immunoglobulin lambda-like polypeptide 5 OS=Homo sapiens OX=9606 GN=IGLL5 PE=2 SV=2	1.619	4	1	1	1	214	23	8.84	2.03	IGLL5		plasma membrane;other membranes		33557068
High	A0A075B6I0	Immunoglobulin lambda variable 8-61 OS=Homo sapiens OX=9606 GN=IGLV8-61 PE=3 SV=7	1.567	7	1	2	1	122	12.8	4.55	4.86	IGLV8-61	other biological processes	non-structural extracellular;plasma membrane;other membranes;other cell component		125711320
High	Q6IS14	Eukaryotic translation initiation factor 5A-1-like OS=Homo sapiens OX=9606 GN=EIF5AL1 PE=2 SV=2	1.561	8	1	1	1	154	16.8	5	1.66	EIF5AL1	protein metabolism;other metabolic processes;transport;other biological processes	other membranes;ER/Golgi;nucleus	translation activity;nucleic acid binding activity	6257509
High	Q9BYG3	MKI67 FHA domain-interacting nucleolar phosphoprotein OS=Homo sapiens OX=9606 GN=NIFK PE=1 SV=1	1.507	6	1	1	1	293	34.2	9.88	2.32	NIFK	cell organization and biogenesis;RNA metabolism OR transcription;other metabolic processes	nucleus;other cell component	nucleic acid binding activity	9511732
High	Q9UL51	Potassium/sodium hyperpolarization-activated cyclic nucleotide-gated channel 2 OS=Homo sapiens OX=9606 GN=HCN2 PE=1 SV=3	1.481	1	1	1	1	889	96.9	8.97	1.7	HCN2	cell-cell signaling;transport;other biological processes	plasma membrane;other membranes;other cell component	transporter activity;other molecular function	8.22876e+06
High	P0DOX6	Immunoglobulin mu heavy chain OS=Homo sapiens OX=9606 PE=1 SV=2	1.477	4	1	1	1	576	63.4	7.87	1.95		other biological processes	non-structural extracellular;plasma membrane;other membranes;other cell component		72519824
High	Q13895	Bystin OS=Homo sapiens OX=9606 GN=BYSL PE=1 SV=3	1.475	3	1	1	1	437	49.6	8.12	0	BYSL	cell cycle OR cell proliferation;RNA metabolism OR transcription;other metabolic processes;developmental processes;other biological processes	cytosol;nucleus;other cell component	nucleic acid binding activity	29670258
High	P08621	U1 small nuclear ribonucleoprotein 70 kDa OS=Homo sapiens OX=9606 GN=SNRNP70 PE=1 SV=2	1.457	3	1	1	1	437	51.5	9.94	0	SNRNP70	RNA metabolism OR transcription;other metabolic processes;other biological processes	nucleus	nucleic acid binding activity	8994451
High	B5ME19	Eukaryotic translation initiation factor 3 subunit C-like protein OS=Homo sapiens OX=9606 GN=EIF3CL PE=1 SV=1	1.393	1	1	1	1	914	105.4	5.64	0	EIF3CL	cell organization and biogenesis;protein metabolism;other metabolic processes	translational apparatus;other cell component	nucleic acid binding activity;other molecular function	6.60235e+06
High	P23528	Cofilin-1 OS=Homo sapiens OX=9606 GN=CFL1 PE=1 SV=3	1.391	17	1	1	1	166	18.5	8.09	2.28	CFL1	cell cycle OR cell proliferation;cell organization and biogenesis;signal transduction;other biological processes	plasma membrane;other membranes;cytosol;cytoskeleton;nucleus;other cell component	cytoskeletal activity
High	P01857	Immunoglobulin heavy constant gamma 1 OS=Homo sapiens OX=9606 GN=IGHG1 PE=1 SV=1	1.386	8	1	1	1	330	36.1	8.19	0					21265652
High	P32969	60S ribosomal protein L9 OS=Homo sapiens OX=9606 GN=RPL9 PE=1 SV=1	1.359	7	1	1	1	192	21.9	9.95	0	RPL9; RPL9P7; RPL9P8; RPL9P9	protein metabolism;other metabolic processes	cytosol;translational apparatus;other cell component	nucleic acid binding activity;other molecular function
High	Q99873	Protein arginine N-methyltransferase 1 OS=Homo sapiens OX=9606 GN=PRMT1 PE=1 SV=3	1.355	4	1	1	1	371	42.4	5.35	1.75	PRMT1	cell organization and biogenesis;protein metabolism;RNA metabolism OR transcription;other metabolic processes;developmental processes;signal transduction;other biological processes	cytosol;nucleus;other cell component	nucleic acid binding activity;other molecular function	9069052
High	Q92620	Pre-mRNA-splicing factor ATP-dependent RNA helicase PRP16 OS=Homo sapiens OX=9606 GN=DHX38 PE=1 SV=2	1.351	1	1	1	1	1227	140.4	6.54	0	DHX38	RNA metabolism OR transcription;other metabolic processes	nucleus	other molecular function	2525938176	Acetyl [N-Term]
Medium	Q9NUL3	Double-stranded RNA-binding protein Staufen homolog 2 OS=Homo sapiens OX=9606 GN=STAU2 PE=1 SV=2	1.332	2	1	1	1	570	62.6	9.61	0	STAU2	stress response;transport;developmental processes;other biological processes	other membranes;cytoskeleton;ER/Golgi;nucleus;other cell component	cytoskeletal activity;translation activity;nucleic acid binding activity;other molecular function
Medium	A1A5B4	Anoctamin-9 OS=Homo sapiens OX=9606 GN=ANO9 PE=1 SV=3	1.33	1	1	1	1	782	90.3	8.16	1.61	ANO9	cell organization and biogenesis;other metabolic processes;transport;other biological processes	plasma membrane;other membranes	transporter activity	20131292
Medium	P57679	EvC complex member EVC OS=Homo sapiens OX=9606 GN=EVC PE=1 SV=1	1.329	1	1	1	1	992	111.9	6.73	1.75	EVC	developmental processes;signal transduction;other biological processes	plasma membrane;other membranes;cytoskeleton;other cell component		146181488
Medium	A0A0A0MS15	Immunoglobulin heavy variable 3-49 OS=Homo sapiens OX=9606 GN=IGHV3-49 PE=3 SV=1	1.326	9	1	1	1	119	13	8.62	1.9	IGHV3-49	other biological processes	non-structural extracellular;plasma membrane;other membranes;other cell component		21277204
Medium	P47914	60S ribosomal protein L29 OS=Homo sapiens OX=9606 GN=RPL29 PE=1 SV=2	1.313	5	1	1	1	159	17.7	11.66	2.05	RPL29	protein metabolism;other metabolic processes;developmental processes	cytosol;translational apparatus;other cell component	other molecular function	42254900
Medium	P62891	60S ribosomal protein L39 OS=Homo sapiens OX=9606 GN=RPL39 PE=1 SV=2	1.282	20	1	1	1	51	6.4	12.56	2.66	RPL39	protein metabolism;other metabolic processes;stress response	non-structural extracellular;cytosol;translational apparatus	nucleic acid binding activity;other molecular function	73194272
Medium	Q15149	Plectin OS=Homo sapiens OX=9606 GN=PLEC PE=1 SV=3	1.255	0	1	1	1	4684	531.5	5.96	0	PLEC	cell cycle OR cell proliferation;cell organization and biogenesis;other metabolic processes;stress response;developmental processes;other biological processes	plasma membrane;other membranes;cytosol;cytoskeleton;mitochondrion;other cell component	cytoskeletal activity;other molecular function	16914456
Medium	P49795	Regulator of G-protein signaling 19 OS=Homo sapiens OX=9606 GN=RGS19 PE=1 SV=1	1.251	12	1	1	1	217	24.6	5.62	3.47	RGS19	other metabolic processes;signal transduction;other biological processes	plasma membrane;other membranes;ER/Golgi;other cell component	other molecular function
Medium	P00747	Plasminogen OS=Homo sapiens OX=9606 GN=PLG PE=1 SV=2	1.233	1	1	1	1	810	90.5	7.24	0	PLG	cell organization and biogenesis;protein metabolism;stress response;other biological processes	non-structural extracellular;plasma membrane;other membranes;other cell component	signal transduction activity or receptor binding;other molecular function	6.96464e+06
Medium	Q16836	Hydroxyacyl-coenzyme A dehydrogenase, mitochondrial OS=Homo sapiens OX=9606 GN=HADH PE=1 SV=3	1.204	2	1	1	1	314	34.3	8.85	1.95	HADH	other metabolic processes;other biological processes	mitochondrion;nucleus;other cell component	other molecular function	3482634
Medium	Q6NUQ1	RAD50-interacting protein 1 OS=Homo sapiens OX=9606 GN=RINT1 PE=1 SV=1	1.199	1	1	1	1	792	90.6	5.45	2.26	RINT1	cell cycle OR cell proliferation;stress response;transport;signal transduction;other biological processes	other membranes;cytosol;ER/Golgi		9655941
Medium	Q8WUA2	Peptidyl-prolyl cis-trans isomerase-like 4 OS=Homo sapiens OX=9606 GN=PPIL4 PE=1 SV=1	1.183	3	1	1	1	492	57.2	5.92	1.68	PPIL4	protein metabolism;other metabolic processes	cytosol;nucleus	other molecular function
Medium	P02649	Apolipoprotein E OS=Homo sapiens OX=9606 GN=APOE PE=1 SV=1	1.173	2	1	1	1	317	36.1	5.73	0	APOE	cell-cell signaling;cell organization and biogenesis;protein metabolism;other metabolic processes;stress response;transport;developmental processes;signal transduction;other biological processes	non-structural extracellular;extracellular matrix;plasma membrane;other membranes;ER/Golgi;other cytoplasmic organelle;other cell component	signal transduction activity or receptor binding;transporter activity;enzyme regulator activity;cytoskeletal activity;other molecular function	5.57506e+06
Medium	Q96QZ7	Membrane-associated guanylate kinase, WW and PDZ domain-containing protein 1 OS=Homo sapiens OX=9606 GN=MAGI1 PE=1 SV=3	1.152	1	1	1	1	1491	164.5	7.58	1.95	MAGI1	cell adhesion;cell organization and biogenesis;signal transduction;other biological processes	plasma membrane;other membranes;nucleus;other cell component	cytoskeletal activity;other molecular function	38501712
Medium	Q5T200	Zinc finger CCCH domain-containing protein 13 OS=Homo sapiens OX=9606 GN=ZC3H13 PE=1 SV=1	1.148	1	1	1	1	1668	196.5	9.42	0	ZC3H13	RNA metabolism OR transcription;other metabolic processes;other biological processes	nucleus;other cell component	other molecular function	6.90017e+06
Medium	Q9Y6V0	Protein piccolo OS=Homo sapiens OX=9606 GN=PCLO PE=1 SV=5	1.131	0	1	1	1	5142	560.4	6.47	0	PCLO	cell-cell signaling;cell organization and biogenesis;transport;developmental processes;signal transduction;other biological processes	cytoskeleton;other cell component	other molecular function	43592888
Medium	C9JLW8	Mapk-regulated corepressor-interacting protein 1 OS=Homo sapiens OX=9606 GN=MCRIP1 PE=1 SV=1	1.127	7	1	1	1	97	10.9	9.41	0	MCRIP1	other biological processes	nucleus;other cell component		5.16291e+06
Medium	O95049	Tight junction protein ZO-3 OS=Homo sapiens OX=9606 GN=TJP3 PE=1 SV=3	1.124	2	1	1	1	919	101.3	6.76	0	TJP3	cell adhesion;cell organization and biogenesis;other biological processes	plasma membrane;other membranes;nucleus;other cell component	other molecular function	2.99193e+06
Medium	P48047	ATP synthase subunit O, mitochondrial OS=Homo sapiens OX=9606 GN=ATP5PO PE=1 SV=1	1.123	6	1	1	1	213	23.3	9.96	0	ATP5PO	other metabolic processes;transport	plasma membrane;other membranes;mitochondrion	transporter activity	12170095
Medium	P22059	Oxysterol-binding protein 1 OS=Homo sapiens OX=9606 GN=OSBP PE=1 SV=1	1.115	2	1	1	1	807	89.4	7.3	0	OSBP	cell organization and biogenesis;other metabolic processes;transport;other biological processes	other membranes;cytosol;ER/Golgi;nucleus;other cell component	transporter activity;other molecular function	4.35636e+06
Medium	Q71RC2	La-related protein 4 OS=Homo sapiens OX=9606 GN=LARP4 PE=1 SV=3	1.105	2	1	1	1	724	80.5	6.61	0	LARP4	cell organization and biogenesis;protein metabolism;other metabolic processes;other biological processes	cytosol;other cell component	nucleic acid binding activity	11905757
Medium	Q9NS86	LanC-like protein 2 OS=Homo sapiens OX=9606 GN=LANCL2 PE=1 SV=1	1.104	1	1	1	1	450	50.8	7.43	1.63	LANCL2	other metabolic processes;other biological processes	plasma membrane;other membranes;cytosol;cytoskeleton;nucleus	other molecular function	77074560
Medium	P61927	60S ribosomal protein L37 OS=Homo sapiens OX=9606 GN=RPL37 PE=1 SV=2	1.095	6	1	1	1	97	11.1	11.74	0	RPL37	protein metabolism;other metabolic processes;other biological processes	cytosol;translational apparatus;other cell component	enzyme regulator activity;nucleic acid binding activity;other molecular function	18224200
Medium	P20020	Plasma membrane calcium-transporting ATPase 1 OS=Homo sapiens OX=9606 GN=ATP2B1 PE=1 SV=4	1.085	0	1	1	1	1220	134.6	5.91	1.62	ATP2B1	stress response;transport;developmental processes;other biological processes	plasma membrane;other membranes;ER/Golgi;nucleus;other cell component	transporter activity;other molecular function	9130244
Medium	P62308	Small nuclear ribonucleoprotein G OS=Homo sapiens OX=9606 GN=SNRPG PE=1 SV=1	1.074	9	1	1	1	76	8.5	8.88	1.66	SNRPG	cell organization and biogenesis;RNA metabolism OR transcription;other metabolic processes	cytosol;nucleus;other cell component		12591488
Medium	P05156	Complement factor I OS=Homo sapiens OX=9606 GN=CFI PE=1 SV=2	1.067	1	1	1	1	583	65.7	7.5	1.71	CFI	protein metabolism;stress response;transport;other biological processes	non-structural extracellular;other membranes;other cell component	other molecular function	18852008
Medium	Q9UN72	Protocadherin alpha-7 OS=Homo sapiens OX=9606 GN=PCDHA7 PE=2 SV=1	1.04	2	1	1	1	937	100.8	5.22	0	PCDHA7	cell adhesion;developmental processes;other biological processes	plasma membrane;other membranes	other molecular function	21084634
Medium	Q9UPQ9	Trinucleotide repeat-containing gene 6B protein OS=Homo sapiens OX=9606 GN=TNRC6B PE=1 SV=4	1.03	0	1	1	1	1833	193.9	6.76	1.83	TNRC6B	other biological processes	cytosol;nucleus;other cell component		18681790
Medium	Q9Y490	Talin-1 OS=Homo sapiens OX=9606 GN=TLN1 PE=1 SV=3	1.021	1	1	2	1	2541	269.6	6.07	0	TLN1	cell adhesion;cell organization and biogenesis;signal transduction;other biological processes	non-structural extracellular;plasma membrane;other membranes;cytosol;cytoskeleton;other cell component	signal transduction activity or receptor binding;cytoskeletal activity;other molecular function	9475696
Medium	Q9H0G5	Nuclear speckle splicing regulatory protein 1 OS=Homo sapiens OX=9606 GN=NSRP1 PE=1 SV=1	0.999	3	1	1	1	558	66.4	8.84	0	NSRP1	RNA metabolism OR transcription;other metabolic processes;developmental processes;other biological processes	nucleus;other cell component	nucleic acid binding activity	1.85333e+06
Medium	Q03181	Peroxisome proliferator-activated receptor delta OS=Homo sapiens OX=9606 GN=PPARD PE=1 SV=1	0.976	2	1	1	1	441	49.9	7.59	1.96	PPARD	cell adhesion;cell cycle OR cell proliferation;protein metabolism;RNA metabolism OR transcription;other metabolic processes;stress response;transport;developmental processes;signal transduction;other biological processes	nucleus;other cell component	nucleic acid binding activity;other molecular function	28345060
Medium	Q9NUD5	Zinc finger CCHC domain-containing protein 3 OS=Homo sapiens OX=9606 GN=ZCCHC3 PE=1 SV=2	0.963	2	1	1	1	403	43.5	8.53	0	ZCCHC3	stress response;other biological processes	other cell component	nucleic acid binding activity;other molecular function	6.66127e+06

## Sheet: ASB6-Flag-only
Protein.FDR.Confidence:.Combined	Accession	Description	Sum.PEP.Score	Coverage.[%]	#.Peptides	#.PSMs	#.Unique.Peptides	#.AAs	MW.[kDa]	calc..pI	Score.Sequest.HT:.Sequest.HT	Gene.Symbol	Biological.Process	Cellular.Component	Molecular.Function	Abundances.(Normalized):.F1:.Sample	Modifications
High	Q93034	Cullin-5 OS=Homo sapiens OX=9606 GN=CUL5 PE=1 SV=4	81.047	39	28	39	28	780	90.9	7.94	96.19	CUL5	cell cycle OR cell proliferation;protein metabolism;other metabolic processes;transport;signal transduction	cytosol;nucleus;other cell component	transporter activity;other molecular function	1.15672e+09
High	Q9NWX5	Ankyrin repeat and SOCS box protein 6 OS=Homo sapiens OX=9606 GN=ASB6 PE=1 SV=1	228.6	71	27	99	27	421	47.1	6.01	347.43	ASB6	protein metabolism;other metabolic processes;signal transduction	cytosol		23242220674
High	P08238	Heat shock protein HSP 90-beta OS=Homo sapiens OX=9606 GN=HSP90AB1 PE=1 SV=4	30.69	16	11	11	11	724	83.2	5.03	23.68	HSP90AB1	cell organization and biogenesis;DNA metabolism;other metabolic processes;stress response;developmental processes;other biological processes	non-structural extracellular;plasma membrane;other membranes;cytosol;nucleus;other cell component	enzyme regulator activity;cytoskeletal activity;nucleic acid binding activity;other molecular function	2.89692e+08
High	Q15370	Elongin-B OS=Homo sapiens OX=9606 GN=ELOB PE=1 SV=1	39.213	92	10	22	10	118	13.1	4.88	61.84	ELOB	cell organization and biogenesis;protein metabolism;RNA metabolism OR transcription;other metabolic processes;other biological processes	cytosol;nucleus;other cell component	other molecular function	3290175733	Acetyl [N-Term]
High	Q15369	Elongin-C OS=Homo sapiens OX=9606 GN=ELOC PE=1 SV=1	50.673	66	7	30	7	112	12.5	4.78	74.62	ELOC	protein metabolism;RNA metabolism OR transcription;other metabolic processes;other biological processes	cytosol;nucleus;other cell component	other molecular function	4970167204
High	Q9H4P4	E3 ubiquitin-protein ligase NRDP1 OS=Homo sapiens OX=9606 GN=RNF41 PE=1 SV=2	17.726	23	5	8	5	317	35.9	6.14	20.21	RNF41	protein metabolism;other metabolic processes;signal transduction;other biological processes	cytosol;ER/Golgi;other cell component	signal transduction activity or receptor binding;other molecular function	1.67349e+08
High	P00338	L-lactate dehydrogenase A chain OS=Homo sapiens OX=9606 GN=LDHA PE=1 SV=2	9.462	12	4	4	4	332	36.7	8.27	9.1	LDHA	other metabolic processes	cytosol;mitochondrion;other cell component	other molecular function	45627723
High	P63010	AP-2 complex subunit beta OS=Homo sapiens OX=9606 GN=AP2B1 PE=1 SV=1	9.193	5	4	4	4	937	104.5	5.38	4.33	AP2B1	transport;developmental processes	plasma membrane;other membranes;cytosol;other cytoplasmic organelle;other cell component	other molecular function	4.0233e+07
High	P02538	Keratin, type II cytoskeletal 6A OS=Homo sapiens OX=9606 GN=KRT6A PE=1 SV=3	23.861	16	8	9	3	564	60	8	24.23	KRT6A	cell organization and biogenesis;stress response;other biological processes	cytosol;cytoskeleton	bone, tooth or skin structural activity;cytoskeletal activity	55332009
High	P62826	GTP-binding nuclear protein Ran OS=Homo sapiens OX=9606 GN=RAN PE=1 SV=3	9.549	16	3	3	3	216	24.4	7.49	7.74	RAN	cell cycle OR cell proliferation;cell organization and biogenesis;DNA metabolism;other metabolic processes;transport;developmental processes;other biological processes	cytosol;cytoskeleton;nucleus;other cytoplasmic organelle;other cell component	other molecular function	69522356
High	P38646	Stress-70 protein, mitochondrial OS=Homo sapiens OX=9606 GN=HSPA9 PE=1 SV=2	5.854	6	3	3	3	679	73.6	6.16	6.92	HSPA9	cell organization and biogenesis;other metabolic processes;transport;other biological processes	other membranes;mitochondrion;nucleus;other cell component	other molecular function	53090158
High	P07195	L-lactate dehydrogenase B chain OS=Homo sapiens OX=9606 GN=LDHB PE=1 SV=2	5.773	10	3	3	3	334	36.6	6.05	5.74	LDHB	other metabolic processes	other membranes;cytosol;mitochondrion;other cell component	other molecular function	3.13633e+07
High	Q9Y5A9	YTH domain-containing family protein 2 OS=Homo sapiens OX=9606 GN=YTHDF2 PE=1 SV=2	3.832	4	2	2	2	579	62.3	8.79	2.03	YTHDF2	cell cycle OR cell proliferation;cell organization and biogenesis;RNA metabolism OR transcription;other metabolic processes;stress response;developmental processes;other biological processes	cytosol;cytoskeleton;nucleus;other cell component	nucleic acid binding activity	19336057
High	P62854	40S ribosomal protein S26 OS=Homo sapiens OX=9606 GN=RPS26 PE=1 SV=3	3.69	18	2	2	2	115	13	11	4.95	RPS26	protein metabolism;other metabolic processes;other biological processes	other membranes;cytosol;ER/Golgi;translational apparatus;nucleus;other cell component	nucleic acid binding activity;other molecular function	50065008
High	A7KAX9	Rho GTPase-activating protein 32 OS=Homo sapiens OX=9606 GN=ARHGAP32 PE=1 SV=1	2.609	1	2	2	2	2087	230.4	6.74	1.65	ARHGAP32	signal transduction;other biological processes	other membranes;cytosol;cytoskeleton;ER/Golgi;nucleus;other cytoplasmic organelle;other cell component	enzyme regulator activity;other molecular function	6407381
High	P68133	Actin, alpha skeletal muscle OS=Homo sapiens OX=9606 GN=ACTA1 PE=1 SV=1	22.679	27	10	12	1	377	42	5.39	23.53	ACTA1	cell organization and biogenesis;other biological processes	cytosol;cytoskeleton;other cell component	cytoskeletal activity;other molecular function	65053958
High	P08779	Keratin, type I cytoskeletal 16 OS=Homo sapiens OX=9606 GN=KRT16 PE=1 SV=4	18.061	14	7	10	1	473	51.2	5.05	22.75	KRT16	cell organization and biogenesis;stress response;other biological processes	plasma membrane;cytosol;cytoskeleton	cytoskeletal activity	43253865
High	P31946	14-3-3 protein beta/alpha OS=Homo sapiens OX=9606 GN=YWHAB PE=1 SV=3	9.458	14	4	5	1	246	28.1	4.83	8.63	YWHAB	transport;signal transduction;other biological processes	other membranes;cytosol;other cytoplasmic organelle;other cell component	enzyme regulator activity;other molecular function	10915204
High	Q562R1	Beta-actin-like protein 2 OS=Homo sapiens OX=9606 GN=ACTBL2 PE=1 SV=2	9.345	14	5	6	1	376	42	5.59	12.46	ACTBL2	cell organization and biogenesis;other biological processes	other membranes;cytoskeleton;other cell component	cytoskeletal activity;other molecular function	8.11051e+06
High	P34931	Heat shock 70 kDa protein 1-like OS=Homo sapiens OX=9606 GN=HSPA1L PE=1 SV=2	8.871	6	3	3	1	641	70.3	6.02	7.62	HSPA1L	stress response;other biological processes	cytosol;mitochondrion;nucleus;other cell component	other molecular function	9772940
High	Q99439	Calponin-2 OS=Homo sapiens OX=9606 GN=CNN2 PE=1 SV=4	6.693	9	2	2	1	309	33.7	7.33	5.12	CNN2	cell organization and biogenesis;stress response;transport;other biological processes	non-structural extracellular;cytoskeleton;other cell component	cytoskeletal activity;other molecular function	13921852
High	P80297	Metallothionein-1X OS=Homo sapiens OX=9606 GN=MT1X PE=1 SV=1	4.287	20	1	1	1	61	6.1	7.96	2.36	MT1X	stress response;developmental processes;other biological processes	nucleus;other cell component	other molecular function	13416548
High	A1KXE4	Myelin-associated neurite-outgrowth inhibitor OS=Homo sapiens OX=9606 GN=FAM168B PE=1 SV=1	4.041	9	1	1	1	195	20.3	9.23	2.92	FAM168B		plasma membrane;other membranes;other cell component		28629818	Acetyl [N-Term]
High	P25705	ATP synthase subunit alpha, mitochondrial OS=Homo sapiens OX=9606 GN=ATP5F1A PE=1 SV=1	3.781	2	1	1	1	553	59.7	9.13	2.74	ATP5F1A	other metabolic processes;transport;other biological processes	plasma membrane;other membranes;mitochondrion;nucleus;other cell component	signal transduction activity or receptor binding;transporter activity;other molecular function	8528478
High	P57088	Transmembrane protein 33 OS=Homo sapiens OX=9606 GN=TMEM33 PE=1 SV=2	3.658	5	1	1	1	247	28	9.7	3.01	TMEM33	cell organization and biogenesis;stress response;other biological processes	other membranes;ER/Golgi;nucleus;other cell component
High	Q9H3H9	Transcription elongation factor A protein-like 2 OS=Homo sapiens OX=9606 GN=TCEAL2 PE=2 SV=1	3.38	4	1	1	1	227	25.8	5.94	2.45	TCEAL2		nucleus		7328468
High	O95816	BAG family molecular chaperone regulator 2 OS=Homo sapiens OX=9606 GN=BAG2 PE=1 SV=1	3.339	5	1	1	1	211	23.8	6.7	2.25	BAG2	protein metabolism;other metabolic processes;other biological processes	cytosol;cytoskeleton;other cell component	cytoskeletal activity;other molecular function	11591296
High	Q8WXF0	Serine/arginine-rich splicing factor 12 OS=Homo sapiens OX=9606 GN=SRSF12 PE=2 SV=1	3.194	4	1	1	1	261	30.5	11.69	3.01	SRSF12	cell organization and biogenesis;RNA metabolism OR transcription;other metabolic processes;other biological processes	nucleus	other molecular function	12277827
High	P62937	Peptidyl-prolyl cis-trans isomerase A OS=Homo sapiens OX=9606 GN=PPIA PE=1 SV=2	2.704	5	1	1	1	165	18	7.81	1.69	PPIA	cell adhesion;cell organization and biogenesis;protein metabolism;other metabolic processes;stress response;other biological processes	non-structural extracellular;nucleus;other cell component	signal transduction activity or receptor binding;other molecular function	9419278
High	P49639	Homeobox protein Hox-A1 OS=Homo sapiens OX=9606 GN=HOXA1 PE=1 SV=2	2.697	4	1	1	1	335	36.6	8.05	2.15	HOXA1	RNA metabolism OR transcription;developmental processes;other biological processes	nucleus;other cell component	nucleic acid binding activity;other molecular function	80250552
High	Q9NQY0	Bridging integrator 3 OS=Homo sapiens OX=9606 GN=BIN3 PE=1 SV=1	2.493	4	1	1	1	253	29.6	7.47	1.92	BIN3	cell cycle OR cell proliferation;cell organization and biogenesis;transport;other biological processes	cytoskeleton;other cell component	other molecular function	6.68456e+06
High	P15924	Desmoplakin OS=Homo sapiens OX=9606 GN=DSP PE=1 SV=3	2.404	0	1	1	1	2871	331.6	6.81	2.07	DSP	cell adhesion;cell organization and biogenesis;protein metabolism;other metabolic processes;stress response;developmental processes;other biological processes	plasma membrane;other membranes;cytoskeleton;other cell component	cytoskeletal activity;other molecular function	3.50533e+06
High	P56134	ATP synthase subunit f, mitochondrial OS=Homo sapiens OX=9606 GN=ATP5MF PE=1 SV=3	2.308	14	1	1	1	94	10.9	9.67	1.97	ATP5MF	other metabolic processes;transport	other membranes;mitochondrion;nucleus		10567650
High	Q6P5R6	60S ribosomal protein L22-like 1 OS=Homo sapiens OX=9606 GN=RPL22L1 PE=1 SV=2	2.286	10	1	1	1	122	14.6	9.38	2.42	RPL22L1	protein metabolism;other metabolic processes	translational apparatus;other cell component	nucleic acid binding activity;other molecular function	6662087
High	Q9UBF6	RING-box protein 2 OS=Homo sapiens OX=9606 GN=RNF7 PE=1 SV=1	2.274	8	1	1	1	113	12.7	5.44	2.66	RNF7	protein metabolism;other metabolic processes;other biological processes	cytosol;nucleus;other cell component	other molecular function	68741864
High	P33992	DNA replication licensing factor MCM5 OS=Homo sapiens OX=9606 GN=MCM5 PE=1 SV=5	1.987	1	1	1	1	734	82.2	8.37	1.74	MCM5	cell cycle OR cell proliferation;cell organization and biogenesis;DNA metabolism;other metabolic processes;stress response;other biological processes	nucleus;other cell component	nucleic acid binding activity;other molecular function	3.73913e+06
High	Q96QC0	Serine/threonine-protein phosphatase 1 regulatory subunit 10 OS=Homo sapiens OX=9606 GN=PPP1R10 PE=1 SV=1	1.89	1	1	1	1	940	99	9.17	1.78	PPP1R10	transport;other biological processes	nucleus;other cell component	enzyme regulator activity;nucleic acid binding activity;other molecular function	5.91103e+06
High	P14174	Macrophage migration inhibitory factor OS=Homo sapiens OX=9606 GN=MIF PE=1 SV=4	1.818	8	1	1	1	115	12.5	7.88	1.66	MIF	cell organization and biogenesis;other metabolic processes;stress response;signal transduction;other biological processes	non-structural extracellular;plasma membrane;other membranes;cytosol;nucleus;other cell component	signal transduction activity or receptor binding;other molecular function	16608081
High	O43474	Krueppel-like factor 4 OS=Homo sapiens OX=9606 GN=KLF4 PE=1 SV=3	1.673	4	1	1	1	513	54.6	8.37	1.77	KLF4	cell-cell signaling;RNA metabolism OR transcription;other metabolic processes;stress response;developmental processes;signal transduction;other biological processes	cytosol;cytoskeleton;nucleus;other cell component	nucleic acid binding activity;other molecular function	12735897
High	P17509	Homeobox protein Hox-B6 OS=Homo sapiens OX=9606 GN=HOXB6 PE=1 SV=4	1.568	6	1	1	1	224	25.4	8.21	1.86	HOXB6	RNA metabolism OR transcription;developmental processes;other biological processes	nucleus;other cell component	nucleic acid binding activity;other molecular function	10851673
High	Q53GQ0	Very-long-chain 3-oxoacyl-CoA reductase OS=Homo sapiens OX=9606 GN=HSD17B12 PE=1 SV=2	1.383	5	1	1	1	312	34.3	9.32	0	HSD17B12	cell organization and biogenesis;other metabolic processes;other biological processes	extracellular matrix;other membranes;ER/Golgi	other molecular function
High	Q9NQ29	Putative RNA-binding protein Luc7-like 1 OS=Homo sapiens OX=9606 GN=LUC7L PE=1 SV=1	1.327	2	1	1	1	371	43.7	9.92	0	LUC7L	cell organization and biogenesis;RNA metabolism OR transcription;other metabolic processes;other biological processes	nucleus	nucleic acid binding activity;other molecular function	3.9746e+06
Medium	P49327	Fatty acid synthase OS=Homo sapiens OX=9606 GN=FASN PE=1 SV=3	1.301	0	1	1	1	2511	273.3	6.44	1.96	FASN	other metabolic processes;stress response;other biological processes	plasma membrane;other membranes;cytosol;ER/Golgi;other cell component	other molecular function	7.35091e+06
Medium	P0C7X3	Putative cyclin-Y-like protein 3 OS=Homo sapiens OX=9606 GN=CCNYL3 PE=3 SV=1	1.298	4	1	1	1	344	39.1	7.53	1.64	CCNYL3	other biological processes	plasma membrane;other membranes	enzyme regulator activity	145595120
Medium	P11166	Solute carrier family 2, facilitated glucose transporter member 1 OS=Homo sapiens OX=9606 GN=SLC2A1 PE=1 SV=2	1.283	2	1	1	1	492	54	8.72	1.87	SLC2A1	cell organization and biogenesis;other metabolic processes;stress response;transport;developmental processes;other biological processes	plasma membrane;other membranes;cytosol;cytoskeleton;ER/Golgi;nucleus;other cell component	transporter activity;other molecular function	7.16366e+06
Medium	Q7Z5M8	Protein ABHD12B OS=Homo sapiens OX=9606 GN=ABHD12B PE=1 SV=1	1.224	2	1	1	1	362	40.8	8.28	0	ABHD12B	other metabolic processes	other membranes;ER/Golgi	other molecular function	7346003
Medium	P07858	Cathepsin B OS=Homo sapiens OX=9606 GN=CTSB PE=1 SV=3	1.19	3	1	1	1	339	37.8	6.3	1.63	CTSB	protein metabolism;other metabolic processes;other biological processes	non-structural extracellular;plasma membrane;other membranes;other cytoplasmic organelle;other cell component	other molecular function	5842055
Medium	P49407	Beta-arrestin-1 OS=Homo sapiens OX=9606 GN=ARRB1 PE=1 SV=2	1.135	4	1	1	1	418	47	6.2	0	ARRB1	cell organization and biogenesis;protein metabolism;RNA metabolism OR transcription;other metabolic processes;transport;signal transduction;other biological processes	plasma membrane;other membranes;cytosol;ER/Golgi;nucleus;other cytoplasmic organelle;other cell component	signal transduction activity or receptor binding;enzyme regulator activity;other molecular function	3.82841e+06
Medium	Q9P021	Cysteine-rich PDZ-binding protein OS=Homo sapiens OX=9606 GN=CRIPT PE=1 SV=1	1.105	11	1	1	1	101	11.2	9.47	1.73	CRIPT	cell organization and biogenesis;RNA metabolism OR transcription;other metabolic processes;other biological processes	nucleus;other cell component	cytoskeletal activity;other molecular function	13021611
Medium	Q6XZF7	Dynamin-binding protein OS=Homo sapiens OX=9606 GN=DNMBP PE=1 SV=1	1.104	1	1	1	1	1577	177.2	5.39	1.76	DNMBP	cell organization and biogenesis;signal transduction;other biological processes	cytosol;cytoskeleton;ER/Golgi;other cell component	enzyme regulator activity	8875467
Medium	A6NMY6	Putative annexin A2-like protein OS=Homo sapiens OX=9606 GN=ANXA2P2 PE=5 SV=2	1.087	3	1	1	1	339	38.6	6.95	1.66	ANXA2P2	transport	non-structural extracellular;extracellular matrix;plasma membrane;other membranes;nucleus;other cell component	transporter activity;enzyme regulator activity;cytoskeletal activity;other molecular function	5.41891e+06
Medium	Q99996	A-kinase anchor protein 9 OS=Homo sapiens OX=9606 GN=AKAP9 PE=1 SV=4	1.082	0	1	1	1	3907	452.7	4.98	1.95	AKAP9	cell-cell signaling;cell organization and biogenesis;signal transduction;other biological processes	plasma membrane;other membranes;cytosol;cytoskeleton;ER/Golgi;other cell component	signal transduction activity or receptor binding;nucleic acid binding activity;other molecular function	214346096
Medium	P35268	60S ribosomal protein L22 OS=Homo sapiens OX=9606 GN=RPL22 PE=1 SV=2	1.072	9	1	1	1	128	14.8	9.19	1.8	RPL22	protein metabolism;other metabolic processes;other biological processes	cytosol;translational apparatus;nucleus;other cell component	other molecular function	33407542
Medium	O94812	BAI1-associated protein 3 OS=Homo sapiens OX=9606 GN=BAIAP3 PE=1 SV=2	0.997	2	1	1	1	1187	131.8	6.37	0	BAIAP3	cell organization and biogenesis;transport;signal transduction;other biological processes	plasma membrane;other membranes;cytosol;ER/Golgi;other cytoplasmic organelle;other cell component	other molecular function	15783007
Medium	P17987	T-complex protein 1 subunit alpha OS=Homo sapiens OX=9606 GN=TCP1 PE=1 SV=1	0.996	2	1	1	1	556	60.3	6.11	0	TCP1	cell organization and biogenesis;transport;other biological processes	cytosol;cytoskeleton;ER/Golgi;other cell component	other molecular function	4.17201e+06
Medium	O95258	Brain mitochondrial carrier protein 1 OS=Homo sapiens OX=9606 GN=SLC25A14 PE=2 SV=1	0.975	7	1	1	1	325	36.2	9.64	0	SLC25A14	other metabolic processes;transport	plasma membrane;other membranes;mitochondrion	transporter activity	8603124736
